# Supplementary material for: Carnosic Acid Inhibits Herpes Simplex Virus Replication by Suppressing Cellular ATP Synthesis
Source: Int J Mol Sci. 2024 May 3;25(9):4983. doi: 10.3390/ijms25094983 (PMC11084413; doi:10.3390/ijms25094983)
Supplement: Supplementary file 1 [file ijms-25-04983-s001.zip]

Archive with 1 entries (1 files):
- ijms-2953123-supplementary.xlsx
