# Supplementary material for: Carnosic Acid Inhibits Herpes Simplex Virus Replication by Suppressing Cellular ATP Synthesis
Source: Int J Mol Sci. 2024 May 3;25(9):4983. doi: 10.3390/ijms25094983 (PMC11084413; doi:10.3390/ijms25094983)
Supplement: Supplementary file 1 [file ijms-25-04983-s001.zip › ijms-2953123-supplementary.xlsx]

## Sheet: altered proteins
						Untreated					Carnosic acid treated
protein_id	gene_symbols_or_id	Protein names	log2FC_25u_vs_C	pvalue_deqms_contrasControl vs 25u	qvalue_deqms_contrasControl vs 25u	01_Log2Int	02_Log2Int	03_Log2Int	04_Log2Int	05_Log2Int	11_Log2Int	12_Log2Int	13_Log2Int	14_Log2Int	15_Log2Int
P49588	AARS1	Alanine--tRNA ligase, cytoplasmic (EC 6.1.1.7) (Alanyl-tRNA synthetase) (AlaRS) (Renal carcinoma antigen NY-REN-42)	0.658976	2.21734E-10	5.18223E-08	21.834	23.0554	23.0983	23.1968	23.3543	23.543	23.3183	23.5963	23.622	23.3404
Q9NUQ8	ABCF3	ATP-binding cassette sub-family F member 3	-0.583992	0.000562226	0.00529006	20.0361	21.5948	21.6167	21.2938	21.8644	20.8835	20.2859	21.025	21.0462	20.6621
P42765	ACAA2	3-ketoacyl-CoA thiolase, mitochondrial (EC 2.3.1.16) (Acetyl-CoA acetyltransferase) (EC 2.3.1.9) (Acetyl-CoA acyltransferase) (Acyl-CoA hydrolase, mitochondrial) (EC 3.1.2.-, EC 3.1.2.1, EC 3.1.2.2) (Beta-ketothiolase) (Mitochondrial 3-oxoacyl-CoA thiolase) (T1)	-0.26035	0.00402738	0.0238724	21.5539	22.7476	22.8808	22.7949	23.1995	22.5612	22.295	22.3288	22.2947	22.316
P11310	ACADM	Medium-chain specific acyl-CoA dehydrogenase, mitochondrial (MCAD) (EC 1.3.8.7) (Medium chain acyl-CoA dehydrogenase) (MCADH)	-0.481081	2.4295E-05	0.000456858	22.0499	23.4389	23.3513	23.279	23.822	22.8075	22.4253	22.8777	22.6544	22.626
P24752	ACAT1	Acetyl-CoA acetyltransferase, mitochondrial (EC 2.3.1.9) (Acetoacetyl-CoA thiolase) (T2)	-0.434411	1.74985E-05	0.00036702	21.2648	22.7479	22.6937	22.6783	22.9301	22.1371	21.8071	22.1661	22.0216	21.9104
Q99798	ACO2	Aconitate hydratase, mitochondrial (Aconitase) (EC 4.2.1.3) (Citrate hydro-lyase)	-0.419197	1.8975E-05	0.000388039	21.0682	22.5001	22.332	22.4107	22.7875	21.9429	21.2399	21.9742	21.9115	21.5596
P12814	ACTN1	Alpha-actinin-1 (Alpha-actinin cytoskeletal isoform) (F-actin cross-linking protein) (Non-muscle alpha-actinin-1)	0.295476	5.77174E-05	0.000890808	22.8729	24.1753	23.7087	24.0522	24.7307	24.1388	24.1905	24.2664	24.2021	24.0247
O43865	AHCYL1	S-adenosylhomocysteine hydrolase-like protein 1 (DC-expressed AHCY-like molecule) (IP(3)Rs binding protein released with IP(3)) (IRBIT) (Putative adenosylhomocysteinase 2) (S-adenosyl-L-homocysteine hydrolase 2) (AdoHcyase 2)	-0.526474	0.00174526	0.0130376	21.0462	22.8063	22.7989	22.8665	22.9097	22.0822	21.6158	22.0031	21.9363	21.8325
Q96B36	AKT1S1	Proline-rich AKT1 substrate 1 (40 kDa proline-rich AKT substrate)	-0.618521	0.00071145	0.00643056	21.5236	23.3165	23.3138	23.2581	23.5432	22.4356	22.3616	22.6262	22.4285	21.8511
P30838	ALDH3A1	Aldehyde dehydrogenase, dimeric NADP-preferring (EC 1.2.1.5) (ALDHIII) (Aldehyde dehydrogenase 3) (Aldehyde dehydrogenase family 3 member A1)	-0.521284	0.000227052	0.0027086	21.8695	23.3388	23.1329	23.0362	23.6129	22.5135	21.8286	22.8881	22.8178	22.7303
P04083	ANXA1	Annexin A1 (Annexin I) (Annexin-1) (Calpactin II) (Calpactin-2) (Chromobindin-9) (Lipocortin I) (Phospholipase A2 inhibitory protein) (p35) [Cleaved into: Annexin Ac2-26]	0.314184	2.63631E-05	0.000483339	23.767	25.2586	25.0912	25.2581	25.4779	25.19	25.095	25.3213	25.3865	25.1282
P50995	ANXA11	Annexin A11 (56 kDa autoantigen) (Annexin XI) (Annexin-11) (Calcyclin-associated annexin 50) (CAP-50)	-0.298169	0.000910514	0.00781114	22.6759	23.768	24.0697	23.7289	24.3759	23.3989	23.1628	23.5866	23.4045	23.1695
P12429	ANXA3	Annexin A3 (35-alpha calcimedin) (Annexin III) (Annexin-3) (Inositol 1,2-cyclic phosphate 2-phosphohydrolase) (Lipocortin III) (Placental anticoagulant protein III) (PAP-III)	0.306554	4.88279E-05	0.000783161	21.9378	23.2857	23.1831	23.3545	23.5189	23.3643	23.118	23.4169	23.4248	23.267
P08758	ANXA5	Annexin A5 (Anchorin CII) (Annexin V) (Annexin-5) (Calphobindin I) (CPB-I) (Endonexin II) (Lipocortin V) (Placental anticoagulant protein 4) (PP4) (Placental anticoagulant protein I) (PAP-I) (Thromboplastin inhibitor) (Vascular anticoagulant-alpha) (VAC-alpha)	0.252035	0.00231994	0.0161507	23.3631	24.447	24.518	24.3679	24.8798	24.5002	24.3314	24.562	24.6077	24.3426
P13928;Q5VT79	ANXA8;ANXA8L1	Annexin A8 (Annexin VIII) (Annexin-8) (Vascular anticoagulant-beta) (VAC-beta);Annexin A8-like protein 1	-0.334628	0.0105394	0.049264	21.0432	22.0398	21.9624	22.1528	22.7593	21.4932	21.5876	21.4715	21.5381	21.5466
O95782	AP2A1	AP-2 complex subunit alpha-1 (100 kDa coated vesicle protein A) (Adaptor protein complex AP-2 subunit alpha-1) (Adaptor-related protein complex 2 subunit alpha-1) (Alpha-adaptin A) (Alpha1-adaptin) (Clathrin assembly protein complex 2 alpha-A large chain) (Plasma membrane adaptor HA2/AP2 adaptin alpha A subunit)	-0.363965	2.86383E-06	8.5186E-05	21.2899	22.5519	22.6143	22.562	22.9776	21.9375	21.8063	22.0297	22.0744	21.9225
Q96CW1	AP2M1	AP-2 complex subunit mu (AP-2 mu chain) (Adaptin-mu2) (Adaptor protein complex AP-2 subunit mu) (Adaptor-related protein complex 2 subunit mu) (Clathrin assembly protein complex 2 mu medium chain) (Clathrin coat assembly protein AP50) (Clathrin coat-associated protein AP50) (HA2 50 kDa subunit) (Plasma membrane adaptor AP-2 50 kDa protein)	-0.403181	5.0911E-05	0.000800869	22.2913	23.2941	23.5671	23.525	23.7931	22.8607	22.6685	22.9456	22.8633	22.7678
P27695	APEX1	DNA-(apurinic or apyrimidinic site) endonuclease (EC 3.1.11.2) (APEX nuclease) (APEN) (Apurinic-apyrimidinic endonuclease 1) (AP endonuclease 1) (APE-1) (REF-1) (Redox factor-1) [Cleaved into: DNA-(apurinic or apyrimidinic site) endonuclease, mitochondrial]	0.372064	0.00104476	0.00876527	21.4335	22.8916	23.196	22.9325	23.3314	23.1046	22.8299	23.0853	23.0673	23.0214
P48444	ARCN1	Coatomer subunit delta (Archain) (Delta-coat protein) (Delta-COP)	-0.368769	0.000399266	0.00416051	21.0213	22.1798	22.4024	22.4426	22.7104	21.661	21.7729	21.7958	21.9515	21.5002
P08243	ASNS	Asparagine synthetase [glutamine-hydrolyzing] (EC 6.3.5.4) (Cell cycle control protein TS11) (Glutamine-dependent asparagine synthetase)	1.78685	9.55153E-08	6.01012E-06	20.9811	22.3399	22.3385	22.2072	22.7067	23.6299	23.2551	23.7989	23.8781	23.3942
P00966	ASS1	Argininosuccinate synthase (EC 6.3.4.5) (Citrulline--aspartate ligase)	0.470492	1.70203E-05	0.000361627	22.3623	24.0114	23.9257	24.0301	24.2049	24.1353	23.8269	24.2935	24.3326	24.0695
P05026	ATP1B1	Sodium/potassium-transporting ATPase subunit beta-1 (Sodium/potassium-dependent ATPase subunit beta-1)	-0.707714	2.65656E-06	8.35796E-05	19.779	21.5263	21.3374	21.432	21.6784	20.448	20.1475	20.3058	20.7342	20.3855
Q96IX5	ATP5MK	ATP synthase membrane subunit K, mitochondrial (ATP synthase membrane subunit DAPIT, mitochondrial) (Diabetes-associated protein in insulin-sensitive tissues) (HCV F-transactivated protein 2) (Up-regulated during skeletal muscle growth protein 5)	-0.429775	0.00365193	0.0225455	23.322	24.6201	24.3713	24.515	24.8032	24.1841	23.537	23.8549	24.0339	23.6289
P38606	ATP6V1A	V-type proton ATPase catalytic subunit A (V-ATPase subunit A) (EC 7.1.2.2) (V-ATPase 69 kDa subunit) (Vacuolar ATPase isoform VA68) (Vacuolar proton pump subunit alpha)	-0.545757	2.30313E-05	0.00043813	21.2852	22.7586	22.5759	22.6002	23.0799	21.8424	21.8721	22.0039	22.0593	21.9493
Q9UBB4	ATXN10	Ataxin-10 (Brain protein E46 homolog) (Spinocerebellar ataxia type 10 protein)	-0.684951	6.26E-06	0.000152856	20.7099	21.9313	22.4805	22.0805	22.4704	21.2788	21.1032	21.3617	21.212	20.9362
O95816	BAG2	BAG family molecular chaperone regulator 2 (BAG-2) (Bcl-2-associated athanogene 2)	0.514583	0.00878335	0.0430226	21.115	22.3189	21.6979	22.1794	22.8976	22.4571	22.3408	22.7158	22.4496	22.2601
O95861	BPNT1	3'(2'),5'-bisphosphate nucleotidase 1 (EC 3.1.3.7) (Bisphosphate 3'-nucleotidase 1) (PAP-inositol 1,4-phosphatase) (PIP)	-0.441291	0.000492097	0.00482078	20.4631	21.875	21.6229	22.0843	22.2225	21.1596	20.8246	21.4179	21.3061	21.0367
Q8TDN6	BRIX1	Ribosome biogenesis protein BRX1 homolog (Brix domain-containing protein 2)	0.378909	0.00490038	0.0274556	21.8561	23.1124	23.266	22.8642	23.5493	23.4719	23.3548	23.7662	23.3834	23.2786
Q9HB71	CACYBP	Calcyclin-binding protein (CacyBP) (hCacyBP) (S100A6-binding protein) (Siah-interacting protein)	0.322338	0.000634973	0.00586901	22.105	23.3242	23.5417	23.4944	23.9492	23.4128	23.4194	23.687	23.535	23.4622
P27797	CALR	Calreticulin (CRP55) (Calregulin) (Endoplasmic reticulum resident protein 60) (ERp60) (HACBP) (grp60)	0.390747	0.00320846	0.0204243	24.093	24.8481	25.4932	25.068	25.4489	25.3467	25.122	25.478	25.2644	25.3362
P27824	CANX	Calnexin (IP90) (Major histocompatibility complex class I antigen-binding protein p88) (p90)	0.43634	2.01723E-06	6.73508E-05	22.9267	23.9383	24.1664	24.0899	24.4636	24.2609	24.1337	24.3924	24.2705	24.1628
P07384	CAPN1	Calpain-1 catalytic subunit (EC 3.4.22.52) (Calcium-activated neutral proteinase 1) (CANP 1) (Calpain mu-type) (Calpain-1 large subunit) (Cell proliferation-inducing gene 30 protein) (Micromolar-calpain) (muCANP)	-0.608118	1.90135E-06	6.48044E-05	21.8396	23.2908	23.16	23.2692	23.7616	22.5414	22.0901	22.6374	22.5261	22.2401
P17655	CAPN2	Calpain-2 catalytic subunit (EC 3.4.22.53) (Calcium-activated neutral proteinase 2) (CANP 2) (Calpain M-type) (Calpain large polypeptide L2) (Calpain-2 large subunit) (Millimolar-calpain) (M-calpain)	0.282828	0.000228343	0.0027086	21.5424	22.8601	23.0282	22.9595	23.3068	22.8679	22.6843	23.0255	23.0582	22.8186
P49589	CARS1	Cysteine--tRNA ligase, cytoplasmic (EC 6.1.1.16) (Cysteinyl-tRNA synthetase) (CysRS)	0.592124	0.000274674	0.00305692	19.3459	21.2841	21.2746	21.361	21.3354	21.4568	21.2199	21.758	21.5782	21.3645
P0DN79;P35520	CBS	deleted;Cystathionine beta-synthase (EC 4.2.1.22) (Beta-thionase) (Serine sulfhydrase)	-0.263821	0.00824936	0.0411462	20.9315	22.3562	22.6046	22.5419	22.7446	22.0563	21.5288	22.1058	22.0322	21.7656
Q13185	CBX3	Chromobox protein homolog 3 (HECH) (Heterochromatin protein 1 homolog gamma) (HP1 gamma) (Modifier 2 protein)	-0.409471	0.000756216	0.00679763	21.5247	22.3798	24.015	22.2773	22.7134	22.2752	21.8913	22.5062	22.1905	23.186
P45973	CBX5	Chromobox protein homolog 5 (Antigen p25) (Heterochromatin protein 1 homolog alpha) (HP1 alpha)	-0.643502	0.000120086	0.00162364	21.5655	22.3607	24.2597	22.4062	22.8481	22.3574	21.8141	22.4966	22.2442	23.1748
Q8N163	CCAR2	Cell cycle and apoptosis regulator protein 2 (Cell division cycle and apoptosis regulator protein 2) (DBIRD complex subunit KIAA1967) (Deleted in breast cancer gene 1 protein) (DBC-1) (DBC.1) (NET35) (p30 DBC)	-0.408145	0.00107457	0.00892382	19.9484	21.4288	21.7108	21.5027	21.9749	20.7589	20.9628	20.9598	20.7981	20.5059
P08174	CD55	Complement decay-accelerating factor (CD antigen CD55)	0.426207	4.43923E-05	0.000737218	22.9867	24.0764	23.9822	24.1264	24.3495	24.4174	24.0512	24.4591	24.3504	24.0984
Q9H5V8	CDCP1	CUB domain-containing protein 1 (Membrane glycoprotein gp140) (Subtractive immunization M plus HEp3-associated 135 kDa protein) (SIMA135) (Transmembrane and associated with src kinases) (CD antigen CD318)	0.658074	0.000186076	0.00228887	20.4699	21.6794	21.5733	21.5407	22.28	22.2493	21.6487	22.0694	21.8624	21.7373
P06493	CDK1	Cyclin-dependent kinase 1 (CDK1) (EC 2.7.11.22) (EC 2.7.11.23) (Cell division control protein 2 homolog) (Cell division protein kinase 1) (p34 protein kinase)	-0.970408	1.22752E-07	7.17221E-06	22.1879	23.6355	23.1631	23.5964	23.5836	22.3828	22.0457	22.3628	22.7121	22.39
Q9Y6H1	CHCHD2	Coiled-coil-helix-coiled-coil-helix domain-containing protein 2 (Aging-associated gene 10 protein) (HCV NS2 trans-regulated protein) (NS2TP)	-0.518586	0.000415508	0.00427529	23.3715	24.6824	24.5732	24.6537	24.7171	23.8147	23.4916	23.8861	24.0704	23.89
Q9NX63	CHCHD3	MICOS complex subunit MIC19 (Coiled-coil-helix-coiled-coil-helix domain-containing protein 3)	-0.421057	0.00414342	0.0242962	21.3473	22.8657	22.6816	22.778	22.7752	21.8791	21.699	22.2449	22.1305	22.1931
Q9NZZ3	CHMP5	Charged multivesicular body protein 5 (Chromatin-modifying protein 5) (SNF7 domain-containing protein 2) (Vacuolar protein sorting-associated protein 60) (Vps60) (hVps60)	-0.416124	0.00466629	0.0265995	21.4325	22.9235	22.9037	22.8153	23.1606	22.251	22.2376	22.1693	22.2352	21.9474
Q9UHD1	CHORDC1	Cysteine and histidine-rich domain-containing protein 1 (CHORD domain-containing protein 1) (CHORD-containing protein 1) (CHP-1) (Protein morgana)	0.368986	0.000174092	0.00215769	20.5996	21.9243	22.1268	21.8842	22.248	22.0112	21.961	22.2595	22.1498	21.946
Q6FI81	CIAPIN1	Anamorsin (Cytokine-induced apoptosis inhibitor 1) (Fe-S cluster assembly protein DRE2 homolog)	-0.907265	3.21057E-06	9.2149E-05	20.9594	22.2952	22.1734	22.3427	22.2891	21.5469	21.0136	21.4049	21.5253	21.3031
Q8N5K1	CISD2	CDGSH iron-sulfur domain-containing protein 2 (Endoplasmic reticulum intermembrane small protein) (MitoNEET-related 1 protein) (Miner1) (Nutrient-deprivation autophagy factor-1) (NAF-1)	-0.481744	0.00199468	0.0141268	22.0418	23.4338	23.2067	23.1529	23.7617	22.8442	22.743	22.8999	22.7623	22.3928
Q8NFW8	CMAS	N-acylneuraminate cytidylyltransferase (EC 2.7.7.43) (CMP-N-acetylneuraminic acid synthase) (CMP-NeuNAc synthase)	0.523357	0.00272249	0.0182541	21.0197	22.3464	22.4181	22.5269	22.3784	22.706	21.985	22.4826	22.7015	22.5113
Q8NBJ5	COLGALT1	Procollagen galactosyltransferase 1 (EC 2.4.1.50) (Collagen beta(1-O)galactosyltransferase 1) (ColGalT 1) (Glycosyltransferase 25 family member 1) (Hydroxylysine galactosyltransferase 1)	-0.252251	0.00370472	0.0226154	21.2011	22.3871	22.3629	22.5019	22.7814	22.1538	21.6622	22.2287	21.9798	21.7737
P53618	COPB1	Coatomer subunit beta (Beta-coat protein) (Beta-COP)	-0.259863	0.00298728	0.0194196	20.5081	21.972	22.0926	22.0158	22.5811	21.5376	21.3556	21.739	21.6134	21.4154
P35606	COPB2	Coatomer subunit beta' (Beta'-coat protein) (Beta'-COP) (p102)	-0.348383	0.00133081	0.0103185	21.2471	22.8072	22.7995	22.8617	23.0417	22.1733	21.6754	22.3612	22.2713	22.1556
P13073	COX4I1	Cytochrome c oxidase subunit 4 isoform 1, mitochondrial (Cytochrome c oxidase polypeptide IV) (Cytochrome c oxidase subunit IV isoform 1) (COX IV-1)	-0.325097	0.00626877	0.0330829	23.4589	24.7947	25.1839	24.8018	25.2584	24.4342	23.7625	24.5277	24.3606	24.2467
P20674	COX5A	Cytochrome c oxidase subunit 5A, mitochondrial (Cytochrome c oxidase polypeptide Va)	-0.410803	0.00066036	0.00606938	22.7796	24.1626	24.1924	24.245	24.5326	23.5475	23.3404	23.6221	23.6835	23.5046
P14854	COX6B1	Cytochrome c oxidase subunit 6B1 (Cytochrome c oxidase subunit VIb isoform 1) (COX VIb-1)	-0.579326	0.00324307	0.0205646	23.9331	24.7994	24.1105	24.9129	25.1247	23.9766	23.7178	23.8372	24.0405	23.7957
P07339	CTSD	Cathepsin D (EC 3.4.23.5) [Cleaved into: Cathepsin D light chain;Cathepsin D heavy chain]	-0.694096	5.65751E-08	3.85654E-06	22.6706	23.9446	24.183	23.9507	24.3063	23.2133	23.0253	23.0961	23.1785	22.9253
P07711	CTSL	Procathepsin L (EC 3.4.22.15) (Cathepsin L1) (Major excreted protein) (MEP) [Cleaved into: Cathepsin L;Cathepsin L heavy chain;Cathepsin L light chain]	0.448658	0.0055397	0.0302098	21.6296	22.9258	22.6574	22.8174	22.9901	23.2545	22.3496	23.1665	23.1212	22.7913
Q14247	CTTN	Src substrate cortactin (Amplaxin) (Oncogene EMS1)	-0.446255	4.56341E-06	0.000122389	21.2916	22.7728	22.8189	22.8321	23.0108	22.0254	21.8861	22.1194	22.1937	21.9851
O75390	CS	Citrate synthase, mitochondrial (EC 2.3.3.1) (Citrate (Si)-synthase)	-0.34905	4.57294E-05	0.000740725	23.0832	24.3951	24.3878	24.432	24.788	23.872	23.7218	23.9781	23.9164	23.7717
O75534	CSDE1	Cold shock domain-containing protein E1 (N-ras upstream gene protein) (Protein UNR)	-1.1038	1.75929E-07	9.92484E-06	19.9171	21.3593	21.529	21.4938	21.7395	19.8527	19.9908	20.3476	20.458	20.0233
P48729	CSNK1A1	Casein kinase I isoform alpha (CKI-alpha) (EC 2.7.11.1) (CK1)	-0.329585	0.00294133	0.0193832	20.8948	22.4026	22.5199	22.4205	23.0833	21.8975	21.8102	22.1734	21.9748	21.7777
P21291	CSRP1	Cysteine and glycine-rich protein 1 (Cysteine-rich protein 1) (CRP) (CRP1) (Epididymis luminal protein 141) (HEL-141)	0.461303	3.15811E-05	0.000561595	22.4854	23.5638	23.4552	23.5274	23.8564	23.8622	23.5924	23.9101	23.9727	23.8394
P98082	DAB2	Disabled homolog 2 (Adaptor molecule disabled-2) (Differentially expressed in ovarian carcinoma 2) (DOC-2) (Differentially-expressed protein 2)	-1.88771	6.48901E-14	1.0616E-10	22.3072	23.6811	23.4674	23.6208	23.8902	21.5115	21.39	21.6541	21.6769	21.3481
Q9UJU6	DBNL	Drebrin-like protein (Cervical SH3P7) (Cervical mucin-associated protein) (Drebrin-F) (HPK1-interacting protein of 55 kDa) (HIP-55) (SH3 domain-containing protein 7)	-0.418659	0.00410852	0.024245	21.419	23.2169	23.0868	23.3194	23.3599	22.5328	21.9134	22.293	22.6863	22.5119
Q16531	DDB1	DNA damage-binding protein 1 (DDB p127 subunit) (DNA damage-binding protein a) (DDBa) (Damage-specific DNA-binding protein 1) (HBV X-associated protein 1) (XAP-1) (UV-damaged DNA-binding factor) (UV-damaged DNA-binding protein 1) (UV-DDB 1) (XPE-binding factor) (XPE-BF) (Xeroderma pigmentosum group E-complementing protein) (XPCe)	-0.510467	6.25613E-07	2.73965E-05	21.2273	22.5866	22.3101	22.489	22.9423	21.8736	21.4377	21.9617	21.8454	21.5817
Q9NR30	DDX21	Nucleolar RNA helicase 2 (EC 3.6.4.13) (DEAD box protein 21) (Gu-alpha) (Nucleolar RNA helicase Gu) (Nucleolar RNA helicase II) (RH II/Gu)	0.356395	1.40075E-05	0.000322714	22.8678	24.0204	23.978	24.0751	24.6472	24.188	24.1806	24.2882	24.3588	23.8842
Q96GQ7	DDX27	Probable ATP-dependent RNA helicase DDX27 (EC 3.6.4.13) (DEAD box protein 27)	0.658235	3.08622E-05	0.000554841	20.0656	21.823	21.4246	21.5935	22.0247	22.2895	21.8285	22.2637	21.9704	21.7167
Q7L014	DDX46	Probable ATP-dependent RNA helicase DDX46 (EC 3.6.4.13) (DEAD box protein 46) (PRP5 homolog)	-0.294848	0.000350982	0.00372861	20.9567	22.2633	22.2055	22.2665	22.6849	21.9353	21.3526	21.8332	21.8245	21.6883
P17844	DDX5	Probable ATP-dependent RNA helicase DDX5 (EC 3.6.4.13) (DEAD box protein 5) (RNA helicase p68)	-0.617183	7.27319E-08	4.75958E-06	24.5118	25.6836	25.405	25.6676	26.1056	25.3443	25.1039	25.247	25.2681	25.0245
Q16698	DECR1	2,4-dienoyl-CoA reductase [(3E)-enoyl-CoA-producing], mitochondrial (EC 1.3.1.124) (2,4-dienoyl-CoA reductase [NADPH]) (4-enoyl-CoA reductase [NADPH]) (Short chain dehydrogenase/reductase family 18C member 1)	-0.297988	0.00411987	0.024245	21.3119	22.5919	22.8722	22.7937	23.1215	22.3102	22.1335	22.1298	22.2767	22.0537
P00374	DHFR	Dihydrofolate reductase (EC 1.5.1.3)	-0.765027	2.18862E-05	0.000421244	21.9785	23.4199	23.0782	23.3216	23.7305	22.2299	21.9916	22.6676	22.5228	22.0984
P31689	DNAJA1	DnaJ homolog subfamily A member 1 (DnaJ protein homolog 2) (HSDJ) (Heat shock 40 kDa protein 4) (Heat shock protein J2) (HSJ-2) (Human DnaJ protein 2) (hDj-2)	-0.542759	3.14034E-06	9.17429E-05	22.0367	23.4128	23.3446	23.3813	23.7959	22.7055	22.4958	22.759	22.6868	22.3059
Q96EY1	DNAJA3	DnaJ homolog subfamily A member 3, mitochondrial (DnaJ protein Tid-1) (hTid-1) (Hepatocellular carcinoma-associated antigen 57) (Tumorous imaginal discs protein Tid56 homolog)	0.411179	0.00337765	0.0211503	20.1386	21.4983	21.4942	21.3157	21.9141	21.5882	21.4834	21.6508	21.5618	21.2475
P25685	DNAJB1	DnaJ homolog subfamily B member 1 (DnaJ protein homolog 1) (Heat shock 40 kDa protein 1) (HSP40) (Heat shock protein 40) (Human DnaJ protein 1) (hDj-1)	0.406772	0.0030064	0.0194406	21.6553	22.898	22.8719	22.908	23.4496	23.1139	22.9445	23.3176	23.2791	22.9306
Q9UBS4	DNAJB11	DnaJ homolog subfamily B member 11 (APOBEC1-binding protein 2) (ABBP-2) (DnaJ protein homolog 9) (ER-associated DNAJ) (ER-associated Hsp40 co-chaperone) (Endoplasmic reticulum DNA J domain-containing protein 3) (ER-resident protein ERdj3) (ERdj3) (ERj3p) (HEDJ) (Human DnaJ protein 9) (hDj-9) (PWP1-interacting protein 4)	0.507692	0.00400984	0.0238549	19.3759	20.5946	20.5338	20.544	21.1667	20.7135	20.6202	21.1926	21.1516	20.3162
P33316	DUT	Deoxyuridine 5'-triphosphate nucleotidohydrolase, mitochondrial (dUTPase) (EC 3.6.1.23) (dUTP pyrophosphatase)	-0.405563	0.003413	0.0211503	22.1617	23.4058	23.0216	23.3895	23.7621	22.8301	22.587	22.9654	22.9973	22.793
Q9Y6G9	DYNC1LI1	Cytoplasmic dynein 1 light intermediate chain 1 (LIC1) (Dynein light chain A) (DLC-A) (Dynein light intermediate chain 1, cytosolic) (DLIC-1)	0.492508	0.000487038	0.00479996	19.9653	20.8756	21.2644	21.4599	21.6913	21.3628	21.3375	21.7248	21.3906	21.4993
Q99848	EBNA1BP2	Probable rRNA-processing protein EBP2 (EBNA1-binding protein 2) (Nucleolar protein p40)	0.623425	0.000762924	0.00681626	20.574	21.9487	21.2421	21.7546	22.2424	22.1571	21.9105	22.1876	22.0885	21.8867
Q96C19	EFHD2	EF-hand domain-containing protein D2 (Swiprosin-1)	-0.410033	0.00487262	0.0273938	20.0188	21.5369	21.4841	21.4959	21.732	20.867	20.7144	20.8049	20.9259	20.7852
P47813	EIF1AX	Eukaryotic translation initiation factor 1A, X-chromosomal (eIF-1A X isoform) (eIF1A X isoform) (Eukaryotic translation initiation factor 4C) (eIF-4C)	0.379104	0.00986306	0.0466357	21.6247	22.3917	23.0846	22.6769	23.0863	22.706	22.3258	22.8352	22.5889	22.4902
P20042	EIF2S2	Eukaryotic translation initiation factor 2 subunit 2 (Eukaryotic translation initiation factor 2 subunit beta) (eIF-2-beta)	0.593509	2.83748E-06	8.5186E-05	21.7124	23.2454	23.3066	23.2261	23.7468	23.5425	23.3283	23.6692	23.5532	23.3034
O00303	EIF3F	Eukaryotic translation initiation factor 3 subunit F (eIF3f) (Deubiquitinating enzyme eIF3f) (EC 3.4.19.12) (Eukaryotic translation initiation factor 3 subunit 5) (eIF-3-epsilon) (eIF3 p47)	0.267883	0.00263916	0.0178416	22.3412	23.4705	23.531	23.5054	24.1179	23.621	23.506	23.7774	23.703	23.486
P78344	EIF4G2	Eukaryotic translation initiation factor 4 gamma 2 (eIF-4-gamma 2) (eIF-4G 2) (eIF4G 2) (Death-associated protein 5) (DAP-5) (p97)	0.53283	2.65455E-05	0.000483339	20.4315	21.8303	22.213	21.9571	22.4129	22.19	22.1021	22.3476	22.4544	22.1855
P55010	EIF5	Eukaryotic translation initiation factor 5 (eIF-5)	0.792021	1.66152E-08	1.51014E-06	21.1002	22.5453	22.5283	22.3713	22.814	23.12	22.885	23.0901	23.1605	22.9015
P56537	EIF6	Eukaryotic translation initiation factor 6 (eIF-6) (B(2)GCN homolog) (B4 integrin interactor) (CAB) (p27(BBP))	0.317483	0.000987092	0.00836727	22.3013	23.6815	23.4901	23.5878	23.866	23.739	23.3971	23.7267	23.9083	23.5664
O95163	ELP1	Elongator complex protein 1 (ELP1) (IkappaB kinase complex-associated protein) (IKK complex-associated protein) (p150)	-0.425271	0.000911936	0.00781114	18.8205	20.6262	20.3493	20.5976	21.1317	19.8566	19.5518	19.8594	19.8693	19.6578
P07099	EPHX1	Epoxide hydrolase 1 (EC 3.3.2.9) (Epoxide hydratase) (Microsomal epoxide hydrolase) (mEH)	0.383389	0.00197528	0.0140503	22.1872	23.4284	23.417	23.1743	23.9836	23.6048	23.4358	23.7665	23.6573	23.4016
P07814	EPRS1	Bifunctional glutamate/proline--tRNA ligase (Bifunctional aminoacyl-tRNA synthetase) (Cell proliferation-inducing gene 32 protein) (Glutamatyl-prolyl-tRNA synthetase) [Includes: Glutamate--tRNA ligase (EC 6.1.1.17) (Glutamyl-tRNA synthetase) (GluRS);Proline--tRNA ligase (EC 6.1.1.15) (Prolyl-tRNA synthetase)]	0.262681	0.000168866	0.00210889	21.7829	22.8456	23.0514	23.008	23.413	22.9997	22.7784	23.1611	23.1278	22.9719
Q96A65	EXOC4	Exocyst complex component 4 (Exocyst complex component Sec8)	-0.47081	0.0092326	0.0448206	19.0791	20.4559	20.6755	20.6596	20.8255	20.1056	19.1204	19.8606	20.0845	19.8808
Q9NZB2	FAM120A	Constitutive coactivator of PPAR-gamma-like protein 1 (Oxidative stress-associated SRC activator) (Protein FAM120A)	-0.287672	0.00296035	0.0193832	20.6656	22.0164	21.8944	21.9087	22.2058	21.5623	21.2452	21.6102	21.5164	21.3805
P49327	FASN	Fatty acid synthase (EC 2.3.1.85) (Type I fatty acid synthase) [Includes: [Acyl-carrier-protein] S-acetyltransferase (EC 2.3.1.38);[Acyl-carrier-protein] S-malonyltransferase (EC 2.3.1.39);3-oxoacyl-[acyl-carrier-protein] synthase (EC 2.3.1.41);3-oxoacyl-[acyl-carrier-protein] reductase (EC 1.1.1.100);3-hydroxyacyl-[acyl-carrier-protein] dehydratase (EC 4.2.1.59);Enoyl-[acyl-carrier-protein] redu…	-0.457395	2.17551E-09	3.55914E-07	22.5528	23.8488	23.82	23.9355	24.292	23.1966	23.0136	23.2584	23.3091	23.1057
P39748	FEN1	Flap endonuclease 1 (FEN-1) (EC 3.1.-.-) (DNase IV) (Flap structure-specific endonuclease 1) (Maturation factor 1) (MF1) (hFEN-1)	-0.289987	0.00240948	0.0166325	22.9431	24.2139	24.0907	24.2686	24.5581	23.7629	23.442	23.7964	23.7669	23.5937
Q96AY3	FKBP10	Peptidyl-prolyl cis-trans isomerase FKBP10 (PPIase FKBP10) (EC 5.2.1.8) (65 kDa FK506-binding protein) (65 kDa FKBP) (FKBP-65) (FK506-binding protein 10) (FKBP-10) (Immunophilin FKBP65) (Rotamase)	-0.293838	0.00315089	0.0202151	20.8978	22.4883	22.5721	22.3726	22.7952	22.0122	21.7243	22.0721	21.9706	21.6556
Q02790	FKBP4	Peptidyl-prolyl cis-trans isomerase FKBP4 (PPIase FKBP4) (EC 5.2.1.8) (51 kDa FK506-binding protein) (FKBP51) (52 kDa FK506-binding protein) (52 kDa FKBP) (FKBP-52) (59 kDa immunophilin) (p59) (FK506-binding protein 4) (FKBP-4) (FKBP59) (HSP-binding immunophilin) (HBI) (Immunophilin FKBP52) (Rotamase) [Cleaved into: Peptidyl-prolyl cis-trans isomerase FKBP4, N-terminally processed]	0.313035	0.000295445	0.00324395	22.5441	23.8318	23.6493	23.8526	23.9977	23.8804	23.6935	23.9666	24.0185	23.7679
O75369	FLNB	Filamin-B (FLN-B) (ABP-278) (ABP-280 homolog) (Actin-binding-like protein) (Beta-filamin) (Filamin homolog 1) (Fh1) (Filamin-3) (Thyroid autoantigen) (Truncated actin-binding protein) (Truncated ABP)	0.275603	4.2145E-05	0.000710817	22.8489	23.7768	24.1475	24.152	24.3847	24.0677	23.8458	24.2256	24.0592	23.9057
Q14254	FLOT2	Flotillin-2 (Epidermal surface antigen) (ESA) (Membrane component chromosome 17 surface marker 1)	-0.327217	0.00763047	0.0388893	21.3092	22.3819	21.9296	22.3159	22.7829	21.782	21.3878	22.1463	21.9028	21.7799
Q9C0B1	FTO	Alpha-ketoglutarate-dependent dioxygenase FTO (Fat mass and obesity-associated protein) (U6 small nuclear RNA (2'-O-methyladenosine-N(6)-)-demethylase FTO) (EC 1.14.11.-) (U6 small nuclear RNA N(6)-methyladenosine-demethylase FTO) (EC 1.14.11.-) (mRNA (2'-O-methyladenosine-N(6)-)-demethylase FTO) (m6A(m)-demethylase FTO) (EC 1.14.11.-) (mRNA N(6)-methyladenosine demethylase FTO) (EC 1.14.11.53) (…	-0.528902	0.00296198	0.0193832	19.9913	21.9887	21.9415	22.2293	22.3639	21.3452	20.9418	20.959	21.3785	21.0691
Q8IY81	FTSJ3	pre-rRNA 2'-O-ribose RNA methyltransferase FTSJ3 (EC 2.1.1.-) (Protein ftsJ homolog 3) (Putative rRNA methyltransferase 3)	0.303422	0.000505837	0.00492589	20.7178	21.943	21.8508	21.8107	22.283	22.0729	21.8554	22.1523	21.9427	21.6771
Q9UN86	G3BP2	Ras GTPase-activating protein-binding protein 2 (G3BP-2) (GAP SH3 domain-binding protein 2)	-0.380681	0.00263766	0.0178416	21.2077	22.6976	22.4897	22.4464	22.9487	21.8496	21.7895	22.0864	21.8744	21.7052
P04406	GAPDH	Glyceraldehyde-3-phosphate dehydrogenase (GAPDH) (EC 1.2.1.12) (Peptidyl-cysteine S-nitrosylase GAPDH) (EC 2.6.99.-)	-0.315467	5.84863E-06	0.000144975	26.7828	28.2138	28.2423	28.3027	28.3888	27.6673	27.3847	27.7786	27.6945	27.5992
Q9NY12	GAR1	H/ACA ribonucleoprotein complex subunit 1 (Nucleolar protein family A member 1) (snoRNP protein GAR1)	0.634478	0.000140846	0.00182877	20.3476	21.4776	21.7253	21.3675	22.0429	21.9409	21.9499	22.2259	21.9833	21.7547
P41250	GARS1	Glycine--tRNA ligase (EC 6.1.1.14) (Diadenosine tetraphosphate synthetase) (Ap4A synthetase) (EC 2.7.7.-) (Glycyl-tRNA synthetase) (GlyRS) (Glycyl-tRNA synthetase 1)	0.64728	0.000167808	0.00210889	20.8278	22.2657	22.2747	22.0793	22.4132	22.6367	22.4368	22.4523	22.9064	22.3388
P30047	GCHFR	GTP cyclohydrolase 1 feedback regulatory protein (GFRP) (GTP cyclohydrolase I feedback regulatory protein) (p35)	-0.466538	0.00913388	0.0446061	19.7365	20.9004	20.8666	21.1429	21.595	20.2399	20.3848	20.8153	19.9403	20.2844
P48506	GCLC	Glutamate--cysteine ligase catalytic subunit (EC 6.3.2.2) (GCS heavy chain) (Gamma-ECS) (Gamma-glutamylcysteine synthetase)	0.914108	2.41439E-06	7.89988E-05	20.7426	22.1269	21.9196	21.7826	22.7032	22.6031	22.6489	22.8696	22.7705	22.2838
Q92616	GCN1	Stalled ribosome sensor GCN1 (GCN1 eIF-2-alpha kinase activator homolog) (GCN1-like protein 1) (General control of amino-acid synthesis 1-like protein 1) (Translational activator GCN1) (HsGCN1)	-0.286231	0.00679393	0.0352853	20.0905	21.5287	21.5746	21.5273	22.1458	21.123	21.0421	21.2739	21.0564	20.8587
Q06210	GFPT1	Glutamine--fructose-6-phosphate aminotransferase [isomerizing] 1 (EC 2.6.1.16) (D-fructose-6-phosphate amidotransferase 1) (Glutamine:fructose-6-phosphate amidotransferase 1) (GFAT 1) (GFAT1) (Hexosephosphate aminotransferase 1)	0.744458	1.42026E-05	0.000322714	19.6638	21.3132	21.4701	21.5281	21.7233	21.8592	21.6856	22.0508	21.9858	21.8097
P04899	GNAI2	Guanine nucleotide-binding protein G(i) subunit alpha-2 (Adenylate cyclase-inhibiting G alpha protein)	-0.637879	4.47036E-06	0.000121892	21.5698	23.6788	23.511	23.5578	23.846	22.7457	22.6974	23.1564	23.2251	23.1204
Q9BVP2	GNL3	Guanine nucleotide-binding protein-like 3 (E2-induced gene 3 protein) (Novel nucleolar protein 47) (NNP47) (Nucleolar GTP-binding protein 3) (Nucleostemin)	0.413199	0.00126714	0.00996654	20.8546	21.9184	21.8395	22.0611	22.4055	22.1598	22.0123	22.107	22.3823	21.7165
P46926	GNPDA1	Glucosamine-6-phosphate isomerase 1 (EC 3.5.99.6) (Glucosamine-6-phosphate deaminase 1) (GNPDA 1) (GlcN6P deaminase 1) (Oscillin)	0.356211	0.00576457	0.0312279	21.1763	22.4738	22.5079	22.305	23.0172	22.64	22.7255	22.7138	22.6219	22.1421
P15586	GNS	N-acetylglucosamine-6-sulfatase (EC 3.1.6.14) (Glucosamine-6-sulfatase) (G6S)	-0.516103	0.00130339	0.0101858	20.2917	21.8893	22.0852	21.7499	22.2802	21.2288	20.7627	21.3676	21.2984	20.9043
Q9H4A6	GOLPH3	Golgi phosphoprotein 3 (Coat protein GPP34) (Mitochondrial DNA absence factor) (MIDAS)	-0.588594	0.000577602	0.00538841	21.7863	23.214	22.9624	23.3043	23.8752	22.4567	22.3664	22.5614	22.5743	21.9364
P17174	GOT1	Aspartate aminotransferase, cytoplasmic (cAspAT) (EC 2.6.1.1) (EC 2.6.1.3) (Cysteine aminotransferase, cytoplasmic) (Cysteine transaminase, cytoplasmic) (cCAT) (Glutamate oxaloacetate transaminase 1) (Transaminase A)	0.283635	0.00674028	0.0351182	21.4508	23.0629	22.9735	23.1973	23.31	23.0401	22.7	23.0905	23.1628	23.1072
P06744	GPI	Glucose-6-phosphate isomerase (GPI) (EC 5.3.1.9) (Autocrine motility factor) (AMF) (Neuroleukin) (NLK) (Phosphoglucose isomerase) (PGI) (Phosphohexose isomerase) (PHI) (Sperm antigen 36) (SA-36)	-0.465534	0.000129661	0.0017246	23.8955	25.241	25.6941	25.3442	25.61	24.6713	24.6063	24.8478	24.6811	24.6915
P49841	GSK3B	Glycogen synthase kinase-3 beta (GSK-3 beta) (EC 2.7.11.26) (Serine/threonine-protein kinase GSK3B) (EC 2.7.11.1)	-0.504803	0.00125659	0.00996654	20.9004	22.6199	22.3409	22.3233	22.5649	21.8083	21.0081	21.7306	21.5254	21.6085
P78347	GTF2I	General transcription factor II-I (GTFII-I) (TFII-I) (Bruton tyrosine kinase-associated protein 135) (BAP-135) (BTK-associated protein 135) (SRF-Phox1-interacting protein) (SPIN) (Williams-Beuren syndrome chromosomal region 6 protein)	-0.678296	1.91915E-07	1.04658E-05	20.8934	22.4033	22.4589	22.3257	22.8221	21.545	21.2483	21.6904	21.6533	21.4662
Q9UKN8	GTF3C4	General transcription factor 3C polypeptide 4 (EC 2.3.1.48) (TF3C-delta) (Transcription factor IIIC 90 kDa subunit) (TFIIIC 90 kDa subunit) (TFIIIC90) (Transcription factor IIIC subunit delta)	-0.439473	0.00672842	0.0351182	19.72	20.9373	21.0645	20.5683	21.7087	20.3606	20.4419	20.5862	20.5772	20.0081
Q9BZE4	GTPBP4	GTP-binding protein 4 (Chronic renal failure gene protein) (GTP-binding protein NGB) (Nucleolar GTP-binding protein 1)	0.438893	6.06136E-05	0.000922741	21.4559	22.704	22.7036	22.6598	23.1074	23.0533	22.787	22.9685	22.9658	22.6325
P40939	HADHA	Trifunctional enzyme subunit alpha, mitochondrial (78 kDa gastrin-binding protein) (Monolysocardiolipin acyltransferase) (EC 2.3.1.-) (TP-alpha) [Includes: Long-chain enoyl-CoA hydratase (EC 4.2.1.17);Long chain 3-hydroxyacyl-CoA dehydrogenase (EC 1.1.1.211)]	-0.375389	1.53988E-06	5.70405E-05	21.8626	23.0986	23.0683	23.1381	23.5404	22.6438	22.5194	22.658	22.7025	22.4227
P55084	HADHB	Trifunctional enzyme subunit beta, mitochondrial (TP-beta) [Includes: 3-ketoacyl-CoA thiolase (EC 2.3.1.155) (EC 2.3.1.16) (Acetyl-CoA acyltransferase) (Beta-ketothiolase)]	-0.604187	1.71357E-06	6.09433E-05	22.1067	23.4057	23.429	23.4537	23.6995	22.764	22.1841	22.7412	22.6166	22.7177
O14929	HAT1	Histone acetyltransferase type B catalytic subunit (EC 2.3.1.48) (Histone acetyltransferase 1)	-0.678168	0.000550966	0.00527123	19.9819	21.7957	21.8838	21.8034	22.1156	21.0204	20.7879	21.0517	21.0661	20.9206
P53701	HCCS	Holocytochrome c-type synthase (EC 4.4.1.17) (Cytochrome c-type heme lyase)	-0.507586	0.000228476	0.0027086	20.3478	21.3807	21.394	21.6209	21.9121	21.0191	20.7304	20.6646	20.8998	20.5292
P07686	HEXB	Beta-hexosaminidase subunit beta (EC 3.2.1.52) (Beta-N-acetylhexosaminidase subunit beta) (Hexosaminidase subunit B) (Cervical cancer proto-oncogene 7 protein) (HCC-7) (N-acetyl-beta-glucosaminidase subunit beta) [Cleaved into: Beta-hexosaminidase subunit beta chain B;Beta-hexosaminidase subunit beta chain A]	-0.471238	0.000219904	0.00266492	21.2091	22.6925	23.0485	22.7359	23.1761	22.2196	21.7888	22.1905	21.9596	21.7819
P19367;P52789	HK1;HK2	Hexokinase-2 (EC 2.7.1.1) (Hexokinase type II) (HK II) (Hexokinase-B) (Muscle form hexokinase);Hexokinase-1 (EC 2.7.1.1) (Brain form hexokinase) (Hexokinase type I) (HK I) (Hexokinase-A)	-0.670105	1.47795E-05	0.000326746	21.3749	22.8311	22.7879	22.7709	23.1705	22.3266	21.9829	22.4806	22.448	22.2154
P52789	HK2	Hexokinase-2 (EC 2.7.1.1) (Hexokinase type II) (HK II) (Hexokinase-B) (Muscle form hexokinase)	-1.25479	1.54677E-09	2.81169E-07	21.6554	23.1813	23.1212	23.0869	23.4908	22.0205	21.482	22.0511	22.055	21.7929
Q14527	HLTF	Helicase-like transcription factor (EC 2.3.2.27) (EC 3.6.4.-) (DNA-binding protein/plasminogen activator inhibitor 1 regulator) (HIP116) (RING finger protein 80) (RING-type E3 ubiquitin transferase HLTF) (SWI/SNF-related matrix-associated actin-dependent regulator of chromatin subfamily A member 3) (Sucrose nonfermenting protein 2-like 3)	-0.593184	0.000230178	0.00270915	18.7693	20.2815	20.2387	20.1409	20.4925	19.4715	19.1761	19.6885	19.2915	19.0949
Q01581	HMGCS1	Hydroxymethylglutaryl-CoA synthase, cytoplasmic (HMG-CoA synthase) (EC 2.3.3.10) (3-hydroxy-3-methylglutaryl coenzyme A synthase)	-1.1094	2.29147E-07	1.2093E-05	20.5756	22.0599	21.809	21.9097	22.5395	20.6374	20.6369	20.6335	20.7579	20.145
P09601	HMOX1	Heme oxygenase 1 (HO-1) (EC 1.14.14.18) [Cleaved into: Heme oxygenase 1 soluble form]	1.43587	2.08978E-08	1.79941E-06	20.6258	22.3268	22.2831	22.4144	22.7363	23.2512	23.0556	23.4137	23.5152	23.0932
P52597	HNRNPF	Heterogeneous nuclear ribonucleoprotein F (hnRNP F) (Nucleolin-like protein mcs94-1) [Cleaved into: Heterogeneous nuclear ribonucleoprotein F, N-terminally processed]	-0.288815	0.00130747	0.0101858	22.9344	24.5569	25.3329	24.1797	25.258	24.1945	24.246	24.0226	24.7457	23.942
P07900	HSP90AA1	Heat shock protein HSP 90-alpha (EC 3.6.4.10) (Heat shock 86 kDa) (HSP 86) (HSP86) (Lipopolysaccharide-associated protein 2) (LAP-2) (LPS-associated protein 2) (Renal carcinoma antigen NY-REN-38)	0.558259	3.79694E-08	2.82354E-06	24.5484	25.3716	25.522	25.8036	25.9915	25.6249	25.517	25.8638	25.9496	25.4947
P07900;P08238	HSP90AA1;HSP90AB1	Heat shock protein HSP 90-alpha (EC 3.6.4.10) (Heat shock 86 kDa) (HSP 86) (HSP86) (Lipopolysaccharide-associated protein 2) (LAP-2) (LPS-associated protein 2) (Renal carcinoma antigen NY-REN-38);Heat shock protein HSP 90-beta (HSP 90) (Heat shock 84 kDa) (HSP 84) (HSP84)	0.283846	0.00282853	0.0188109	23.8334	25.0004	25.2537	25.238	25.5152	25.2133	25.0083	25.3486	25.2936	25.0987
P07900;P08238;Q58FF8	HSP90AA1;HSP90AB1;HSP90AB2P	Heat shock protein HSP 90-alpha (EC 3.6.4.10) (Heat shock 86 kDa) (HSP 86) (HSP86) (Lipopolysaccharide-associated protein 2) (LAP-2) (LPS-associated protein 2) (Renal carcinoma antigen NY-REN-38);Heat shock protein HSP 90-beta (HSP 90) (Heat shock 84 kDa) (HSP 84) (HSP84);Putative heat shock protein HSP 90-beta 2 (Heat shock protein 90-beta b) (Heat shock protein 90Bb)	0.4904	0.00844208	0.0419795	23.8334	25.0004	25.3546	25.238	25.5152	25.2133	25.0083	25.2199	25.2936	25.0987
P08238;P14625	HSP90AB1;HSP90B1	Heat shock protein HSP 90-beta (HSP 90) (Heat shock 84 kDa) (HSP 84) (HSP84);Endoplasmin (94 kDa glucose-regulated protein) (GRP-94) (Heat shock protein 90 kDa beta member 1) (Tumor rejection antigen 1) (gp96 homolog)	0.605227	0.00984784	0.0466357	23.8334	25.0004	25.1247	25.2157	25.4986	25.0723	24.8311	25.1958	25.1812	24.9492
P14625	HSP90B1	Endoplasmin (94 kDa glucose-regulated protein) (GRP-94) (Heat shock protein 90 kDa beta member 1) (Tumor rejection antigen 1) (gp96 homolog)	0.55546	7.99401E-09	9.34158E-07	22.1547	23.7642	23.8588	23.6831	24.2862	24.061	23.903	24.2023	24.0076	24.2068
P0DMV8;P0DMV9	HSPA1A;HSPA1B	Heat shock 70 kDa protein 1A (Heat shock 70 kDa protein 1) (HSP70-1) (HSP70.1);Heat shock 70 kDa protein 1B (Heat shock 70 kDa protein 2) (HSP70-2) (HSP70.2)	0.43431	3.83934E-06	0.00010646	24.263	25.2909	25.4272	25.3069	25.8732	25.67	25.5659	25.8353	25.6792	25.3465
P0DMV8;P0DMV9;P48741	HSPA1A;HSPA1B;HSPA7	Heat shock 70 kDa protein 1A (Heat shock 70 kDa protein 1) (HSP70-1) (HSP70.1);Heat shock 70 kDa protein 1B (Heat shock 70 kDa protein 2) (HSP70-2) (HSP70.2);Putative heat shock 70 kDa protein 7 (Heat shock 70 kDa protein B)	0.476587	0.00368744	0.0225942	24.263	24.7902	25.4272	25.3069	25.8732	25.67	25.5659	25.8353	25.0797	25.3465
P34931	HSPA1L	Heat shock 70 kDa protein 1-like (Heat shock 70 kDa protein 1L) (Heat shock 70 kDa protein 1-Hom) (HSP70-Hom)	0.456572	2.72409E-06	8.40871E-05	25.9114	25.4192	27.8515	27.8775	28.0458	27.4662	26.8351	27.9683	27.0413	27.4235
O95757	HSPA4L	Heat shock 70 kDa protein 4L (Heat shock 70-related protein APG-1) (Heat-shock protein family A member 4-like protein) (HSPA4-like protein) (Osmotic stress protein 94)	0.277926	0.000562635	0.00529006	21.6759	22.9772	22.7534	23.0946	23.186	23.0631	22.6275	23.0516	23.0581	23.07
P11021	HSPA5	Endoplasmic reticulum chaperone BiP (EC 3.6.4.10) (78 kDa glucose-regulated protein) (GRP-78) (Binding-immunoglobulin protein) (BiP) (Heat shock protein 70 family protein 5) (HSP70 family protein 5) (Heat shock protein family A member 5) (Immunoglobulin heavy chain-binding protein)	1.05854	2.29689E-12	1.25257E-09	25.1432	25.1953	26.7277	26.6907	27.0983	26.9793	26.3966	27.3641	26.3274	27.0878
P38646	HSPA9	Stress-70 protein, mitochondrial (75 kDa glucose-regulated protein) (GRP-75) (Heat shock 70 kDa protein 9) (Mortalin) (MOT) (Peptide-binding protein 74) (PBP74)	0.434981	1.54381E-06	5.70405E-05	22.4843	22.7639	22.4588	22.6016	22.7692	23.287	22.9916	22.6161	22.5912	23.7602
P04792	HSPB1	Heat shock protein beta-1 (HspB1) (28 kDa heat shock protein) (Estrogen-regulated 24 kDa protein) (Heat shock 27 kDa protein) (HSP 27) (Stress-responsive protein 27) (SRP27)	0.332396	0.000364582	0.00382344	23.4193	24.5929	24.7193	24.935	25.3813	24.8142	24.7753	24.9556	24.8801	24.6544
Q92598	HSPH1	Heat shock protein 105 kDa (Antigen NY-CO-25) (Heat shock 110 kDa protein)	0.616061	6.21269E-07	2.73965E-05	21.2696	22.6191	23.1248	22.7801	22.9523	22.8776	22.5672	23.0053	22.9892	22.801
Q9Y4L1	HYOU1	Hypoxia up-regulated protein 1 (150 kDa oxygen-regulated protein) (ORP-150) (170 kDa glucose-regulated protein) (GRP-170)	0.653091	1.49349E-08	1.43727E-06	20.9134	21.9706	22.0302	22.2551	22.4574	22.6031	22.4233	22.5898	22.7969	22.4012
P41252	IARS1	Isoleucine--tRNA ligase, cytoplasmic (EC 6.1.1.5) (Isoleucyl-tRNA synthetase) (IRS) (IleRS)	0.417127	0.000467094	0.00466322	21.6445	23.2036	23.0449	23.2277	23.7285	23.2033	23.0966	23.4505	23.3068	22.9552
P50213	IDH3A	Isocitrate dehydrogenase [NAD] subunit alpha, mitochondrial (EC 1.1.1.41) (Isocitric dehydrogenase subunit alpha) (NAD(+)-specific ICDH subunit alpha)	-0.482745	4.88094E-06	0.000126749	22.6863	23.8607	23.7484	23.7276	24.1624	23.2703	22.8241	23.2296	23.1882	22.9501
Q13907	IDI1	Isopentenyl-diphosphate Delta-isomerase 1 (EC 5.3.3.2) (Isopentenyl pyrophosphate isomerase 1) (IPP isomerase 1) (IPPI1)	-1.2571	3.30757E-07	1.69099E-05	20.2767	22.0033	21.7945	22.0115	22.0428	20.5806	20.4805	20.1754	20.5693	20.0161
Q16666	IFI16	Gamma-interferon-inducible protein 16 (Ifi-16) (Interferon-inducible myeloid differentiation transcriptional activator)	0.31007	0.00293876	0.0193832	21.4859	22.6046	22.514	22.5783	22.822	22.8399	22.3908	22.6985	22.7209	22.5327
P12268	IMPDH2	Inosine-5'-monophosphate dehydrogenase 2 (IMP dehydrogenase 2) (IMPD 2) (IMPDH 2) (EC 1.1.1.205) (Inosine-5'-monophosphate dehydrogenase type II) (IMP dehydrogenase II) (IMPDH-II)	0.330912	0.00176736	0.013039	20.7133	21.9398	22.7304	22.6953	22.9675	22.6643	22.0444	22.7977	22.7226	22.4793
O15357	INPPL1	Phosphatidylinositol 3,4,5-trisphosphate 5-phosphatase 2 (EC 3.1.3.86) (Inositol polyphosphate phosphatase-like protein 1) (INPPL-1) (Protein 51C) (SH2 domain-containing inositol 5'-phosphatase 2) (SH2 domain-containing inositol phosphatase 2) (SHIP-2)	-0.647595	0.000250329	0.00288407	19.4383	21.0131	21.2553	20.9968	21.5892	20.3574	20.1936	20.4168	20.298	20.275
O00410	IPO5	Importin-5 (Imp5) (Importin subunit beta-3) (Karyopherin beta-3) (Ran-binding protein 5) (RanBP5)	0.328261	0.00876146	0.0430226	20.2289	20.6181	21.3794	20.7486	21.6203	20.7819	20.947	21.2841	20.713	20.9055
P14923	JUP	Junction plakoglobin (Catenin gamma) (Desmoplakin III) (Desmoplakin-3)	-0.451202	7.05385E-05	0.00103037	21.6986	23.0139	23.0346	22.9817	23.6293	22.8038	22.5986	22.868	22.7079	22.2383
P52292	KPNA2	Importin subunit alpha-1 (Karyopherin subunit alpha-2) (RAG cohort protein 1) (SRP1-alpha)	-0.744749	3.6208E-08	2.82078E-06	21.8079	23.1965	23.225	23.0959	23.7217	22.3197	22.0272	22.2377	22.539	21.9859
P08727	KRT19	Keratin, type I cytoskeletal 19 (Cytokeratin-19) (CK-19) (Keratin-19) (K19)	-0.95845	3.43165E-05	0.000598336	24.1663	25.8041	26.5169	25.7983	26.1143	25.8785	25.3028	26.1723	25.9156	25.1344
P08729	KRT7	Keratin, type II cytoskeletal 7 (Cytokeratin-7) (CK-7) (Keratin-7) (K7) (Sarcolectin) (Type-II keratin Kb7)	0.322909	2.0583E-05	0.000410656	24.1981	25.4992	25.4215	25.4031	25.6204	26.9413	26.5362	25.554	25.5005	26.7539
Q86UP2	KTN1	Kinectin (CG-1 antigen) (Kinesin receptor)	-0.327606	0.000112683	0.00154915	21.5387	22.8284	22.7181	22.7932	23.0537	22.2783	21.9512	22.212	22.3906	22.1804
P32004	L1CAM	Neural cell adhesion molecule L1 (N-CAM-L1) (NCAM-L1) (CD antigen CD171)	-0.319671	0.00536826	0.0297241	20.723	21.981	21.9109	22.0573	22.6165	21.3713	21.4518	21.6579	21.7335	21.147
P28838	LAP3	Cytosol aminopeptidase (EC 3.4.11.1) (Cysteinylglycine-S-conjugate dipeptidase) (EC 3.4.13.23) (Leucine aminopeptidase 3) (LAP-3) (Leucyl aminopeptidase) (Peptidase S) (Proline aminopeptidase) (EC 3.4.11.5) (Prolyl aminopeptidase)	0.472633	0.00398382	0.0237866	21.0176	21.951	21.3085	22.082	22.3115	22.2673	21.7379	22.2725	22.23	22.2736
Q9P2J5	LARS1	Leucine--tRNA ligase, cytoplasmic (EC 6.1.1.4) (Leucyl-tRNA synthetase) (LeuRS)	0.263952	0.000136304	0.00178395	21.3692	22.4688	22.6473	22.5701	22.9591	22.6059	22.5888	22.6451	22.7196	22.5425
P00338	LDHA	L-lactate dehydrogenase A chain (LDH-A) (EC 1.1.1.27) (Cell proliferation-inducing gene 19 protein) (LDH muscle subunit) (LDH-M) (Renal carcinoma antigen NY-REN-59)	-0.337888	3.4587E-05	0.000598336	26.1937	26.9039	27.5765	27.5104	27.6223	26.8922	26.5922	26.9762	26.9397	26.8569
P36776	LONP1	Lon protease homolog, mitochondrial (EC 3.4.21.53) (LONHs) (Lon protease-like protein) (LONP) (Mitochondrial ATP-dependent protease Lon) (Serine protease 15)	0.253599	0.00106324	0.00887477	20.4015	21.9675	21.8276	22.0422	22.5399	22.0426	21.8858	22.1105	21.9622	21.7481
P02788	LTF	Lactotransferrin (Lactoferrin) (EC 3.4.21.-) (Growth-inhibiting protein 12) (Talalactoferrin) [Cleaved into: Lactoferricin-H (Lfcin-H);Kaliocin-1;Lactoferroxin-A;Lactoferroxin-B;Lactoferroxin-C]	1.69196	4.52778E-09	6.17287E-07	21.1702	22.2287	21.6798	22.246	22.2978	23.7221	23.3967	23.7185	23.6236	23.3774
Q9BS40	LXN	Latexin (Endogenous carboxypeptidase inhibitor) (ECI) (Protein MUM) (Tissue carboxypeptidase inhibitor) (TCI)	-0.653528	0.00118956	0.0096822	24.7604	26.2249	26.5104	26.2028	26.579	25.5612	24.4784	25.7614	25.6237	25.2781
P55145	MANF	Mesencephalic astrocyte-derived neurotrophic factor (Arginine-rich protein) (Protein ARMET)	0.462431	0.000261889	0.00297535	21.5388	22.958	22.859	22.9979	23.5665	23.3175	23.0679	23.4688	23.2819	22.8033
P46821	MAP1B	Microtubule-associated protein 1B (MAP-1B) [Cleaved into: MAP1B heavy chain;MAP1 light chain LC1]	1.37011	1.31351E-08	1.34307E-06	18.0599	19.7625	19.3827	19.8823	19.9807	20.69	20.2127	20.7707	20.6682	20.4528
P31153	MAT2A	S-adenosylmethionine synthase isoform type-2 (AdoMet synthase 2) (EC 2.5.1.6) (Methionine adenosyltransferase 2) (MAT 2) (Methionine adenosyltransferase II) (MAT-II)	-0.361119	0.000256604	0.00293569	22.0466	23.2826	23.3673	23.1637	23.6522	22.8249	22.4772	22.853	22.727	22.6154
P43243	MATR3	Matrin-3	-0.276836	0.00557144	0.030282	22.9179	24.0475	24.3306	23.9985	24.4383	23.7521	23.1422	23.765	23.7192	23.5247
Q96N66	MBOAT7	Lysophospholipid acyltransferase 7 (LPLAT 7) (EC 2.3.1.-) (1-acylglycerophosphatidylinositol O-acyltransferase) (Bladder and breast carcinoma-overexpressed gene 1 protein) (Leukocyte receptor cluster member 4) (Lysophosphatidylinositol acyltransferase) (LPIAT) (Lyso-PI acyltransferase) (Membrane-bound O-acyltransferase domain-containing protein 7) (O-acyltransferase domain-containing protein 7) (…	-0.384981	0.00611721	0.0326275	22.7189	23.1961	23.5553	23.7989	23.9749	23.3035	22.7834	23.0354	23.1401	22.9717
P49736	MCM2	DNA replication licensing factor MCM2 (EC 3.6.4.12) (Minichromosome maintenance protein 2 homolog) (Nuclear protein BM28)	-0.42586	1.49468E-06	5.70405E-05	22.2672	23.6867	23.3421	23.6058	23.9456	22.8875	22.7076	23.1065	23.0419	22.8226
P33991	MCM4	DNA replication licensing factor MCM4 (EC 3.6.4.12) (CDC21 homolog) (P1-CDC21)	-0.302294	0.000341032	0.00367058	21.1971	22.41	22.3102	22.2819	22.8367	21.9656	21.7834	21.8862	21.9736	21.8124
Q14566	MCM6	DNA replication licensing factor MCM6 (EC 3.6.4.12) (p105MCM)	-0.32762	1.4411E-05	0.000322965	22.1415	23.2137	23.3032	23.3905	23.7291	22.8787	22.5441	23.0078	22.8013	22.68
P40925	MDH1	Malate dehydrogenase, cytoplasmic (EC 1.1.1.37) (Aromatic alpha-keto acid reductase) (KAR) (EC 1.1.1.96) (Cytosolic malate dehydrogenase)	-0.254309	0.00338826	0.0211503	22.7689	24.0746	24.2391	24.0954	24.5497	23.5362	23.5861	23.8466	23.6826	23.6789
Q9UBP6	METTL1	tRNA (guanine-N(7)-)-methyltransferase (EC 2.1.1.33) (Methyltransferase-like protein 1) (mRNA (guanine-N(7)-)-methyltransferase) (EC 2.1.1.-) (miRNA (guanine-N(7)-)-methyltransferase) (EC 2.1.1.-) (tRNA (guanine(46)-N(7))-methyltransferase) (tRNA(m7G46)-methyltransferase)	0.487116	0.00340096	0.0211503	19.3454	20.6334	19.9459	20.6152	21.1497	20.9608	20.6233	20.8219	20.6551	20.6461
P46013	MKI67	Proliferation marker protein Ki-67 (Antigen identified by monoclonal antibody Ki-67) (Antigen KI-67) (Antigen Ki67)	-1.54139	4.05973E-11	1.10695E-08	20.4755	21.5108	21.6716	21.8029	22.193	20.4026	20.1881	20.5336	20.2577	20.1922
Q96DV4	MRPL38	Large ribosomal subunit protein mL38 (39S ribosomal protein L38, mitochondrial) (L38mt) (MRP-L38)	-0.726728	4.50623E-05	0.000737218	19.1237	20.8242	20.6278	20.8949	21.1131	20.0435	19.2639	19.8947	19.9873	19.5422
P52701	MSH6	DNA mismatch repair protein Msh6 (hMSH6) (G/T mismatch-binding protein) (GTBP) (GTMBP) (MutS protein homolog 6) (MutS-alpha 160 kDa subunit) (p160)	-0.439695	0.000101349	0.00142937	19.8859	21.3936	21.4896	21.4655	21.7275	20.8125	20.4729	20.6881	20.8626	20.5659
Q86UE4	MTDH	Protein LYRIC (3D3/LYRIC) (Astrocyte elevated gene-1 protein) (AEG-1) (Lysine-rich CEACAM1 co-isolated protein) (Metadherin) (Metastasis adhesion protein)	-0.298677	0.00798006	0.0401704	20.8362	22.1145	22.1932	22.2101	22.618	21.8553	21.1556	21.864	21.7459	21.6253
Q6UB35	MTHFD1L	Monofunctional C1-tetrahydrofolate synthase, mitochondrial (EC 6.3.4.3) (Formyltetrahydrofolate synthetase)	0.473636	0.000277418	0.00306659	20.5722	21.8631	21.6976	21.7318	22.4989	22.2058	21.9853	22.2287	22.0499	21.8184
Q14764	MVP	Major vault protein (MVP) (Lung resistance-related protein)	-1.06192	1.13974E-11	3.72922E-09	21.6762	23.0118	22.962	22.9046	23.3527	21.7186	21.6348	21.7872	21.8144	21.5365
P35579	MYH9	Myosin-9 (Cellular myosin heavy chain, type A) (Myosin heavy chain 9) (Myosin heavy chain, non-muscle IIa) (Non-muscle myosin heavy chain A) (NMMHC-A) (Non-muscle myosin heavy chain IIa) (NMMHC II-a) (NMMHC-IIA)	0.249081	3.47569E-06	9.80385E-05	22.1177	23.347	23.5396	23.4503	23.7882	23.4473	23.1985	23.5285	23.4955	23.2936
Q12965	MYO1E	Unconventional myosin-Ie (Myosin-Ic) (Unconventional myosin 1E)	-0.898873	6.57852E-05	0.000987381	19.6977	21.2834	21.8273	21.4928	21.7025	19.7209	19.9924	20.0916	19.9807	19.5931
P43490	NAMPT	Nicotinamide phosphoribosyltransferase (NAmPRTase) (Nampt) (EC 2.4.2.12) (Pre-B-cell colony-enhancing factor 1) (Pre-B cell-enhancing factor) (Visfatin)	0.880612	3.7369E-09	5.5578E-07	21.6627	22.9623	23.1567	22.8093	23.2928	23.5225	23.5221	23.8044	23.5911	23.4297
Q9NR45	NANS	Sialic acid synthase (N-acetylneuraminate synthase) (EC 2.5.1.56) (N-acetylneuraminate-9-phosphate synthase) (EC 2.5.1.57) (N-acetylneuraminic acid phosphate synthase) (N-acetylneuraminic acid synthase)	0.297779	0.00148559	0.0113571	21.7586	22.906	22.9286	23.0163	23.285	23.1305	23.0156	23.0358	23.018	22.8683
Q6XQN6	NAPRT	Nicotinate phosphoribosyltransferase (NAPRTase) (EC 6.3.4.21) (FHA-HIT-interacting protein) (Nicotinate phosphoribosyltransferase domain-containing protein 1)	-0.33036	0.00256416	0.0175522	21.2846	22.6727	23.0278	22.9582	23.2789	22.2543	21.9634	22.5977	22.2836	22.1299
O43776	NARS1	Asparagine--tRNA ligase, cytoplasmic (EC 6.1.1.22) (Asparaginyl-tRNA synthetase) (AsnRS) (Asparaginyl-tRNA synthetase 1)	0.311475	0.000354287	0.00373945	21.6888	22.8323	22.8394	22.9478	23.4961	22.8982	22.9455	23.0608	23.1703	22.9982
Q9BPX3	NCAPG	Condensin complex subunit 3 (Chromosome-associated protein G) (Condensin subunit CAP-G) (hCAP-G) (Melanoma antigen NY-MEL-3) (Non-SMC condensin I complex subunit G) (XCAP-G homolog)	-0.441206	0.00429769	0.0248446	20.3623	21.9005	21.4197	22.0982	22.325	21.4066	20.5405	21.2037	21.265	21.1372
Q9HCD5	NCOA5	Nuclear receptor coactivator 5 (NCoA-5) (Coactivator independent of AF-2) (CIA)	-0.683913	0.000160532	0.0020518	19.4756	21.1294	21.1883	21.2042	21.2937	20.2	20.0133	19.9994	20.1531	20.2617
Q9BU61	NDUFAF3	NADH dehydrogenase [ubiquinone] 1 alpha subcomplex assembly factor 3	-0.44058	0.00426179	0.0248124	20.0146	21.1859	21.1391	21.1975	21.6524	20.9089	20.195	20.6075	20.5935	20.6942
O96000	NDUFB10	NADH dehydrogenase [ubiquinone] 1 beta subcomplex subunit 10 (Complex I-PDSW) (CI-PDSW) (NADH-ubiquinone oxidoreductase PDSW subunit)	-0.537707	0.000192097	0.00234531	21.462	23.1113	23.2254	22.9405	23.5911	22.3477	22.0871	22.5662	22.1359	22.1632
Q9NX14	NDUFB11	NADH dehydrogenase [ubiquinone] 1 beta subcomplex subunit 11, mitochondrial (Complex I-ESSS) (CI-ESSS) (NADH-ubiquinone oxidoreductase ESSS subunit) (Neuronal protein 17.3) (Np17.3) (p17.3)	-0.459517	0.0036827	0.0225942	22.7211	23.6573	23.8734	23.978	23.8789	23.006	22.6885	23.0932	23.0668	22.9947
O75489	NDUFS3	NADH dehydrogenase [ubiquinone] iron-sulfur protein 3, mitochondrial (EC 7.1.1.2) (Complex I-30kD) (CI-30kD) (NADH-ubiquinone oxidoreductase 30 kDa subunit)	0.341282	0.00437391	0.0251078	21.5837	22.9752	22.8636	22.8433	23.6642	23.2909	22.9573	23.3101	23.1127	22.7676
O75380	NDUFS6	NADH dehydrogenase [ubiquinone] iron-sulfur protein 6, mitochondrial (Complex I-13kD-A) (CI-13kD-A) (NADH-ubiquinone oxidoreductase 13 kDa-A subunit)	0.940135	0.000310325	0.00338461	20.519	21.0377	21.2027	21.3084	21.6929	21.84	21.9211	22.1662	22.174	21.6566
O14745	NHERF1	Na(+)/H(+) exchange regulatory cofactor NHE-RF1 (NHERF-1) (Ezrin-radixin-moesin-binding phosphoprotein 50) (EBP50) (Regulatory cofactor of Na(+)/H(+) exchanger) (Sodium-hydrogen exchanger regulatory factor 1) (Solute carrier family 9 isoform A3 regulatory factor 1)	-0.431814	0.000344979	0.00368879	22.3094	23.2086	23.4977	23.6285	23.8653	22.907	22.3813	23.0403	22.8632	22.6806
Q9UMY1	NOL7	Nucleolar protein 7 (Nucleolar protein of 27 kDa)	0.539337	0.00123644	0.00991574	19.8288	21.4422	20.8861	21.2368	21.5524	21.7189	21.4844	21.4227	21.4528	21.361
Q15233	NONO	Non-POU domain-containing octamer-binding protein (NonO protein) (54 kDa nuclear RNA- and DNA-binding protein) (p54(nrb)) (p54nrb) (55 kDa nuclear protein) (NMT55) (DNA-binding p52/p100 complex, 52 kDa subunit)	-0.290606	8.79808E-06	0.000211671	23.8244	23.9996	25.0106	25.1418	25.495	24.6143	24.3642	24.67	24.6394	24.3949
P46087	NOP2	Probable 28S rRNA (cytosine(4447)-C(5))-methyltransferase (EC 2.1.1.-) (Nucleolar protein 1) (Nucleolar protein 2 homolog) (Proliferating-cell nucleolar antigen p120) (Proliferation-associated nucleolar protein p120)	0.313572	0.000263896	0.00297747	20.9204	22.1294	22.3428	22.2629	22.608	22.5047	22.0699	22.4313	22.3487	22.2925
Q9Y2X3	NOP58	Nucleolar protein 58 (Nucleolar protein 5)	0.259527	0.000931895	0.00794052	21.5499	22.7034	22.8098	22.8773	23.1973	22.7929	22.4305	22.9511	22.8623	22.7226
P55786	NPEPPS	Puromycin-sensitive aminopeptidase (PSA) (EC 3.4.11.14) (Cytosol alanyl aminopeptidase) (AAP-S)	-0.431996	1.48585E-06	5.70405E-05	21.7108	23.1678	23.1263	23.3063	23.5584	22.5458	22.1651	22.4397	22.6522	22.4826
P06748	NPM1	Nucleophosmin (NPM) (Nucleolar phosphoprotein B23) (Nucleolar protein NO38) (Numatrin)	0.433467	0.00213871	0.0150169	24.7731	25.2578	25.5927	25.9384	26.2674	25.9927	25.6854	26.0858	25.8763	25.8814
O43847	NRDC	Nardilysin (EC 3.4.24.61) (N-arginine dibasic convertase) (NRD convertase) (NRD-C) (Nardilysin convertase)	-0.502868	0.00126075	0.00996654	20.7245	22.3908	22.0431	22.3553	22.5194	21.4823	20.9944	21.3005	21.4301	21.2507
Q9Y266	NUDC	Nuclear migration protein nudC (Nuclear distribution protein C homolog)	0.277989	0.000237059	0.0027702	22.552	23.9624	23.9438	24.047	24.2807	23.9833	23.7844	24.0941	24.031	23.7739
Q14980	NUMA1	Nuclear mitotic apparatus protein 1 (Nuclear matrix protein-22) (NMP-22) (Nuclear mitotic apparatus protein) (NuMA protein) (SP-H antigen)	-0.399412	1.17039E-07	7.09167E-06	21.3755	22.6754	22.7641	22.6633	22.9979	22.1075	21.7765	22.1244	22.0906	21.9375
Q8N1F7	NUP93	Nuclear pore complex protein Nup93 (93 kDa nucleoporin) (Nucleoporin Nup93)	-0.25833	0.00116919	0.00956393	21.4052	22.7894	22.9028	22.8949	23.1365	22.3798	21.9303	22.3922	22.4553	22.2845
O15460	P4HA2	Prolyl 4-hydroxylase subunit alpha-2 (4-PH alpha-2) (EC 1.14.11.2) (Procollagen-proline,2-oxoglutarate-4-dioxygenase subunit alpha-2)	-0.54064	0.00147172	0.0113039	19.2555	20.8427	20.4449	20.879	20.8845	20.1047	19.8096	19.9644	19.747	19.5815
Q13310	PABPC4	Polyadenylate-binding protein 4 (PABP-4) (Poly(A)-binding protein 4) (Activated-platelet protein 1) (APP-1) (Inducible poly(A)-binding protein) (iPABP)	0.29785	0.00101062	0.00852255	22.6987	24.0083	24.0253	23.9638	24.5168	23.9985	23.7864	24.2066	24.0522	23.7658
Q15365	PCBP1	Poly(rC)-binding protein 1 (Alpha-CP1) (Heterogeneous nuclear ribonucleoprotein E1) (hnRNP E1) (Nucleic acid-binding protein SUB2.3)	-0.395881	8.97368E-05	0.0012766	23.6105	25.1963	25.0184	25.3421	25.7224	24.1179	24.0622	24.7398	24.1212	24.4902
Q8WW12	PCNP	PEST proteolytic signal-containing nuclear protein (PCNP) (PEST-containing nuclear protein)	-0.340329	0.00261883	0.0178416	22.5365	23.377	23.6538	23.5364	23.7533	23.0568	22.7433	22.9579	23.2089	22.9267
Q53EL6	PDCD4	Programmed cell death protein 4 (Neoplastic transformation inhibitor protein) (Nuclear antigen H731-like) (Protein 197/15a)	-1.29722	1.01222E-08	1.104E-06	22.5319	23.686	23.3763	23.5719	24.1515	22.2021	22.439	22.1518	22.1807	22.1056
Q14432	PDE3A	cGMP-inhibited 3',5'-cyclic phosphodiesterase 3A (EC 3.1.4.17) (Cyclic GMP-inhibited phosphodiesterase A) (CGI-PDE A) (cGMP-inhibited cAMP phosphodiesterase) (cGI-PDE)	-0.770864	2.12607E-05	0.000419066	20.5012	22.0084	22.0331	22.1658	22.3957	21.326	20.9108	21.2184	21.1384	20.9052
P11177	PDHB	Pyruvate dehydrogenase E1 component subunit beta, mitochondrial (PDHE1-B) (EC 1.2.4.1)	-0.403023	4.72644E-06	0.000124717	22.364	23.6386	23.5481	23.7571	24.0389	23.1222	22.8533	23.177	23.2091	22.8363
P30101	PDIA3	Protein disulfide-isomerase A3 (EC 5.3.4.1) (58 kDa glucose-regulated protein) (58 kDa microsomal protein) (p58) (Disulfide isomerase ER-60) (Endoplasmic reticulum resident protein 57) (ER protein 57) (ERp57) (Endoplasmic reticulum resident protein 60) (ER protein 60) (ERp60)	0.311973	2.65895E-05	0.000483339	23.1967	24.3123	24.4564	24.4945	24.7501	24.5036	24.2224	24.6138	24.6073	24.4073
P13667	PDIA4	Protein disulfide-isomerase A4 (EC 5.3.4.1) (Endoplasmic reticulum resident protein 70) (ER protein 70) (ERp70) (Endoplasmic reticulum resident protein 72) (ER protein 72) (ERp-72) (ERp72)	0.541567	6.72631E-09	8.46481E-07	22.0982	23.2578	23.3061	23.3513	23.5888	23.5659	23.2726	23.714	23.6594	23.4535
Q15084	PDIA6	Protein disulfide-isomerase A6 (EC 5.3.4.1) (Endoplasmic reticulum protein 5) (ER protein 5) (ERp5) (Protein disulfide isomerase P5) (Thioredoxin domain-containing protein 7)	0.351191	0.000682044	0.00620453	22.7485	23.7023	23.6186	23.6583	24.265	23.8471	23.8416	23.9614	23.8675	23.7088
Q9NR12	PDLIM7	PDZ and LIM domain protein 7 (LIM mineralization protein) (LMP) (Protein enigma)	0.851429	6.36348E-07	2.73965E-05	20.9211	22.2261	22.3456	22.343	22.84	22.8341	22.6669	23.0188	22.9194	22.688
Q6P996	PDXDC1	Pyridoxal-dependent decarboxylase domain-containing protein 1 (EC 4.1.1.-)	-0.440831	0.00861565	0.0424554	21.6335	22.7854	22.8576	22.9793	23.3725	22.0914	22.3903	22.8226	22.4593	21.7654
O00541	PES1	Pescadillo homolog	0.384716	0.00378053	0.0228227	21.0019	22.1764	21.7779	22.0728	22.377	22.173	22.0362	22.1542	22.264	21.707
Q9UHV9	PFDN2	Prefoldin subunit 2	0.527644	0.000244682	0.00283901	21.4127	22.843	22.7415	22.8244	23.3218	22.9821	22.5854	23.1633	23.1441	23.1013
P17858	PFKL	ATP-dependent 6-phosphofructokinase, liver type (ATP-PFK) (PFK-L) (EC 2.7.1.11) (6-phosphofructokinase type B) (Phosphofructo-1-kinase isozyme B) (PFK-B) (Phosphohexokinase)	-0.326764	0.00397908	0.0237866	21.7592	23.0615	23.1532	23.1315	23.3218	22.6649	22.3794	22.8578	22.7858	22.5867
Q8IWS0	PHF6	PHD finger protein 6 (PHD-like zinc finger protein)	-0.530793	0.00429008	0.0248446	19.8771	20.73	20.9768	21.2411	21.4449	20.5803	20.2677	20.59	20.2771	20.3975
O43175	PHGDH	D-3-phosphoglycerate dehydrogenase (3-PGDH) (EC 1.1.1.95) (2-oxoglutarate reductase) (EC 1.1.1.399) (Malate dehydrogenase) (EC 1.1.1.37)	0.520804	4.08571E-07	2.02552E-05	22.3531	23.8458	23.9251	23.8873	24.0742	24.1669	23.9453	24.1707	24.2325	23.8744
P47712	PLA2G4A	Cytosolic phospholipase A2 (cPLA2) (Phospholipase A2 group IVA) [Includes: Phospholipase A2 (EC 3.1.1.4) (Phosphatidylcholine 2-acylhydrolase);Lysophospholipase (EC 3.1.1.5)]	-0.483218	2.03761E-05	0.000410656	20.7976	22.3119	22.234	22.2476	22.6652	21.6019	21.3094	21.668	21.482	21.5095
Q8TCS8	PNPT1	Polyribonucleotide nucleotidyltransferase 1, mitochondrial (EC 2.7.7.8) (3'-5' RNA exonuclease OLD35) (PNPase old-35) (Polynucleotide phosphorylase 1) (PNPase 1) (Polynucleotide phosphorylase-like protein)	0.399369	0.010056	0.0474112	20.5251	21.8872	21.4416	21.8924	22.2074	21.9877	21.7866	21.7662	21.836	21.4439
O60437	PPL	Periplakin (190 kDa paraneoplastic pemphigus antigen) (195 kDa cornified envelope precursor protein)	-0.289251	0.00333292	0.0210527	21.1413	22.1281	22.2851	22.2157	22.5421	21.8497	21.846	21.8242	21.8523	21.664
O00743	PPP6C	Serine/threonine-protein phosphatase 6 catalytic subunit (PP6C) (EC 3.1.3.16) [Cleaved into: Serine/threonine-protein phosphatase 6 catalytic subunit, N-terminally processed]	-0.453835	0.002684	0.0180701	20.522	21.5318	21.788	21.6375	22.1878	20.8465	20.8572	21.3897	20.9468	20.6873
Q13162	PRDX4	Peroxiredoxin-4 (EC 1.11.1.24) (Antioxidant enzyme AOE372) (AOE37-2) (Peroxiredoxin IV) (Prx-IV) (Thioredoxin peroxidase AO372) (Thioredoxin-dependent peroxide reductase A0372) (Thioredoxin-dependent peroxiredoxin 4)	0.393469	0.00947253	0.0454459	24.2043	24.9649	25.0581	25.4051	25.5493	25.1095	25.133	25.4153	25.2769	24.9929
O14744	PRMT5	Protein arginine N-methyltransferase 5 (PRMT5) (EC 2.1.1.320) (72 kDa ICln-binding protein) (Histone-arginine N-methyltransferase PRMT5) (Jak-binding protein 1) (Shk1 kinase-binding protein 1 homolog) (SKB1 homolog) (SKB1Hs) [Cleaved into: Protein arginine N-methyltransferase 5, N-terminally processed]	0.318086	0.00162831	0.0123329	20.4435	22.1369	21.8225	22.012	22.3867	21.9699	21.8462	22.1702	21.9517	21.8567
Q9Y617	PSAT1	Phosphoserine aminotransferase (EC 2.6.1.52) (Phosphohydroxythreonine aminotransferase) (PSAT)	1.07013	7.98969E-12	3.26778E-09	22.1691	23.4091	23.3431	23.4183	23.8754	24.2512	24.1356	24.2972	24.2568	24.1177
O75475	PSIP1	PC4 and SFRS1-interacting protein (CLL-associated antigen KW-7) (Dense fine speckles 70 kDa protein) (DFS 70) (Lens epithelium-derived growth factor) (Transcriptional coactivator p75/p52)	-0.320707	0.000910824	0.00781114	22.2223	23.4178	22.6859	23.4452	22.872	23.0578	22.5647	22.1598	22.8818	22.9416
Q06323	PSME1	Proteasome activator complex subunit 1 (11S regulator complex subunit alpha) (REG-alpha) (Activator of multicatalytic protease subunit 1) (Interferon gamma up-regulated I-5111 protein) (IGUP I-5111) (Proteasome activator 28 subunit alpha) (PA28a) (PA28alpha)	0.27	0.0104138	0.0488166	22.5152	23.8648	23.7009	23.7019	24.3258	23.7138	23.678	23.89	23.7799	23.7564
Q14671	PUM1	Pumilio homolog 1 (HsPUM) (Pumilio-1)	-0.382282	0.00946788	0.0454459	19.0849	20.5276	20.4263	20.3389	20.6406	19.9329	19.779	19.6324	19.7792	19.8291
Q13636	RAB31	Ras-related protein Rab-31 (Ras-related protein Rab-22B)	-0.413406	0.00119794	0.00970214	20.9301	22.3212	22.3545	22.4313	22.5579	21.9126	21.4515	21.8355	21.74	21.3387
P63000	RAC1	Ras-related C3 botulinum toxin substrate 1 (EC 3.6.5.2) (Cell migration-inducing gene 5 protein) (Ras-like protein TC25) (p21-Rac1)	-0.33109	0.00612264	0.0326275	24.2142	24.8922	25.5774	25.596	25.7656	25.1737	24.6835	25.2941	25.2356	25.113
Q09028	RBBP4	Histone-binding protein RBBP4 (Chromatin assembly factor 1 subunit C) (CAF-1 subunit C) (Chromatin assembly factor I p48 subunit) (CAF-I 48 kDa subunit) (CAF-I p48) (Nucleosome-remodeling factor subunit RBAP48) (Retinoblastoma-binding protein 4) (RBBP-4) (Retinoblastoma-binding protein p48)	-0.63492	0.0017629	0.013039	22.3974	23.6343	23.5535	23.7516	24.1483	23.0597	22.5087	23.1541	23.0252	22.8247
Q09028;Q16576	RBBP4;RBBP7	Histone-binding protein RBBP7 (Histone acetyltransferase type B subunit 2) (Nucleosome-remodeling factor subunit RBAP46) (Retinoblastoma-binding protein 7) (RBBP-7) (Retinoblastoma-binding protein p46);Histone-binding protein RBBP4 (Chromatin assembly factor 1 subunit C) (CAF-1 subunit C) (Chromatin assembly factor I p48 subunit) (CAF-I 48 kDa subunit) (CAF-I p48) (Nucleosome-remodeling factor su…	-0.492571	0.000104407	0.00144754	22.4958	23.8921	24.0776	23.8949	24.0503	23.1099	22.9765	22.9617	22.9937	22.7469
Q16576	RBBP7	Histone-binding protein RBBP7 (Histone acetyltransferase type B subunit 2) (Nucleosome-remodeling factor subunit RBAP46) (Retinoblastoma-binding protein 7) (RBBP-7) (Retinoblastoma-binding protein p46)	-0.632533	0.00026964	0.00302144	23.1894	24.3142	24.4668	24.357	24.7239	23.6912	23.573	23.6489	23.619	23.4454
Q96PK6	RBM14	RNA-binding protein 14 (Paraspeckle protein 2) (PSP2) (RNA-binding motif protein 14) (RRM-containing coactivator activator/modulator) (Synaptotagmin-interacting protein) (SYT-interacting protein)	-0.281045	0.00856351	0.042326	22.4165	23.7563	23.4353	23.7027	23.7374	23.2026	22.6956	23.1318	23.2251	23.1688
Q9BWF3	RBM4	RNA-binding protein 4 (Lark homolog) (hLark) (RNA-binding motif protein 4) (RNA-binding motif protein 4a)	-1.14214	5.5642E-06	0.000140047	20.9907	22.5356	22.372	22.5816	22.5994	21.431	20.6474	21.274	21.3911	21.3599
Q9BQ04;Q9BWF3	RBM4B;RBM4	RNA-binding protein 4 (Lark homolog) (hLark) (RNA-binding motif protein 4) (RNA-binding motif protein 4a);RNA-binding protein 4B (RNA-binding motif protein 30) (RNA-binding motif protein 4B) (RNA-binding protein 30)	-0.714176	0.000134248	0.00177121	20.9907	21.59	21.6123	21.8198	22.5994	21.431	19.3667	20.4785	21.3911	21.3599
P35241	RDX	Radixin	-0.417778	0.000556067	0.0052891	23.3193	24.8025	25.2143	25.1098	25.3517	24.5753	24.4087	24.8923	24.7665	24.4312
P35249	RFC4	Replication factor C subunit 4 (Activator 1 37 kDa subunit) (A1 37 kDa subunit) (Activator 1 subunit 4) (Replication factor C 37 kDa subunit) (RF-C 37 kDa subunit) (RFC37)	-0.378518	0.00228159	0.0159516	20.9425	22.1666	22.3101	22.3008	22.6504	21.6202	21.7061	21.6633	21.7523	21.6593
Q9Y508	RNF114	E3 ubiquitin-protein ligase RNF114 (EC 2.3.2.27) (RING finger protein 114) (RING-type E3 ubiquitin transferase RNF114) (Zinc finger protein 228) (Zinc finger protein 313)	0.518818	0.00173214	0.012999	17.9299	19.6657	19.665	19.8052	20.1781	20.0763	19.6239	19.8877	20.0593	19.9433
P23921	RRM1	Ribonucleoside-diphosphate reductase large subunit (EC 1.17.4.1) (Ribonucleoside-diphosphate reductase subunit M1) (Ribonucleotide reductase large subunit)	-0.291208	0.00126123	0.00996654	21.7249	22.9474	23.0354	23.0053	23.6033	22.5888	22.1501	22.6349	22.5053	22.2803
Q14684	RRP1B	Ribosomal RNA processing protein 1 homolog B (RRP1-like protein B)	-0.444357	0.00941096	0.0454459	19.1603	20.5442	20.7776	20.5891	20.6323	19.899	19.8315	20.2291	20.0907	19.6989
Q15050	RRS1	Ribosome biogenesis regulatory protein homolog	0.425094	0.00116514	0.00956393	21.0341	22.5549	22.289	22.3379	23.1047	22.6585	22.6793	22.7436	22.7678	22.3659
O76021	RSL1D1	Ribosomal L1 domain-containing protein 1 (CATX-11) (Cellular senescence-inhibited gene protein) (Protein PBK1)	0.32918	6.96167E-05	0.00102606	21.8399	22.8933	23.1548	23.0308	23.5182	23.2313	22.9903	23.2211	23.1351	23.0111
Q99584	S100A13	Protein S100-A13 (S100 calcium-binding protein A13)	-0.412471	0.00537795	0.0297241	21.4447	22.8075	23.0323	23.089	23.4964	22.1366	21.8072	22.478	22.6128	22.1777
P49591	SARS1	Serine--tRNA ligase, cytoplasmic (EC 6.1.1.11) (Seryl-tRNA synthetase) (SerRS) (Seryl-tRNA(Ser/Sec) synthetase)	0.557282	0.000168581	0.00210889	20.5573	21.776	21.7165	22.0153	22.3874	22.1645	22.1441	22.258	22.2602	21.9833
P31040	SDHA	Succinate dehydrogenase [ubiquinone] flavoprotein subunit, mitochondrial (EC 1.3.5.1) (Flavoprotein subunit of complex II) (Fp)	-0.902761	2.62126E-10	5.36049E-08	23.3471	24.4037	24.4984	24.5727	24.8831	23.5813	23.1	23.5636	23.5352	23.081
Q9UGP8	SEC63	Translocation protein SEC63 homolog	1.11816	5.06827E-05	0.000800869	18.891	20.61	20.6236	20.3585	21.4255	21.415	21.423	21.4725	21.1229	20.8792
Q13228	SELENBP1	Methanethiol oxidase (MTO) (EC 1.8.3.4) (56 kDa selenium-binding protein) (SBP56) (SP56) (Selenium-binding protein 1)	-0.635061	1.77323E-06	6.17236E-05	21.1974	22.5352	22.3106	22.5251	23.1062	21.6432	21.6155	21.7995	21.6326	21.4272
P36952	SERPINB5	Serpin B5 (Maspin) (Peptidase inhibitor 5) (PI-5)	-0.424889	1.25067E-05	0.000292298	22.8995	24.0637	23.9847	24.0441	24.4638	23.4456	23.275	23.5604	23.4723	23.2654
P50454	SERPINH1	Serpin H1 (47 kDa heat shock protein) (Arsenic-transactivated protein 3) (AsTP3) (Cell proliferation-inducing gene 14 protein) (Collagen-binding protein) (Colligin) (Rheumatoid arthritis-related antigen RA-A47)	0.324148	0.000410609	0.00425162	22.235	23.5354	23.5493	23.4092	23.9882	23.5216	23.607	23.8187	23.7429	23.4497
O75368	SH3BGRL	Adapter SH3BGRL (SH3 domain-binding glutamic acid-rich-like protein 1)	-0.424756	0.0030913	0.0199109	21.2393	22.6603	23.0557	22.6145	23.2196	22.0652	21.9395	22.2048	22.0823	21.61
Q9GZS3	SKIC8	Superkiller complex protein 8 (Ski8) (Meiotic recombination REC14 protein homolog) (WD repeat-containing protein 61) [Cleaved into: Superkiller complex protein 8, N-terminally processed (WD repeat-containing protein 61, N-terminally processed)]	-0.40305	0.001944	0.0138882	21.383	22.722	22.7349	22.7955	23.2783	22.1267	21.9949	22.2977	22.2429	21.9922
Q15758	SLC1A5	Neutral amino acid transporter B(0) (ATB(0)) (Baboon M7 virus receptor) (RD114/simian type D retrovirus receptor) (Sodium-dependent neutral amino acid transporter type 2) (Solute carrier family 1 member 5)	0.645919	0.00176934	0.013039	20.857	22.3523	22.3515	22.5482	22.6149	22.6445	22.7639	22.6696	22.5751	22.6736
P08195	SLC3A2	Amino acid transporter heavy chain SLC3A2 (4F2 cell-surface antigen heavy chain) (4F2hc) (4F2 heavy chain antigen) (Lymphocyte activation antigen 4F2 large subunit) (Solute carrier family 3 member 2) (CD antigen CD98)	0.522769	3.37807E-08	2.76326E-06	23.1096	24.4407	24.488	24.412	25.0114	24.7385	24.5716	24.8983	24.8116	24.7289
O60264	SMARCA5	SWI/SNF-related matrix-associated actin-dependent regulator of chromatin subfamily A member 5 (SWI/SNF-related matrix-associated actin-dependent regulator of chromatin A5) (EC 3.6.4.-) (Sucrose nonfermenting protein 2 homolog) (hSNF2H)	-0.317806	4.48751E-05	0.000737218	20.482	21.5361	21.8857	21.8554	22.3406	21.3621	21.0114	21.4399	21.3893	21.1598
Q8TAQ2;Q92922	SMARCC2;SMARCC1	SWI/SNF complex subunit SMARCC2 (BRG1-associated factor 170) (BAF170) (SWI/SNF complex 170 kDa subunit) (SWI/SNF-related matrix-associated actin-dependent regulator of chromatin subfamily C member 2);SWI/SNF complex subunit SMARCC1 (BRG1-associated factor 155) (BAF155) (SWI/SNF complex 155 kDa subunit) (SWI/SNF-related matrix-associated actin-dependent regulator of chromatin subfamily C member 1)	-0.385665	0.00658299	0.0345185	21.5038	22.7328	22.6659	22.8842	23.2076	21.6346	21.1846	22.1548	22.2566	22.0121
Q14683	SMC1A	Structural maintenance of chromosomes protein 1A (SMC protein 1A) (SMC-1-alpha) (SMC-1A) (Sb1.8)	-0.245021	0.00602261	0.0323049	20.9352	22.1691	22.2536	22.2143	22.4615	21.6847	21.5286	21.7225	21.8103	21.7817
O95347	SMC2	Structural maintenance of chromosomes protein 2 (SMC protein 2) (SMC-2) (Chromosome-associated protein E) (hCAP-E) (XCAP-E homolog)	-0.592306	2.46698E-06	7.91369E-05	21.2491	22.7282	22.6039	22.6919	23.0735	21.9205	21.5679	21.8871	21.934	21.9372
Q9UQE7	SMC3	Structural maintenance of chromosomes protein 3 (SMC protein 3) (SMC-3) (Basement membrane-associated chondroitin proteoglycan) (Bamacan) (Chondroitin sulfate proteoglycan 6) (Chromosome-associated polypeptide) (hCAP)	-0.386149	0.00068265	0.00620453	20.47	21.9274	21.8646	21.7799	22.1761	21.3881	21.3042	21.1943	21.3421	21.2859
Q9NTJ3	SMC4	Structural maintenance of chromosomes protein 4 (SMC protein 4) (SMC-4) (Chromosome-associated polypeptide C) (hCAP-C) (XCAP-C homolog)	-0.767569	8.73411E-07	3.66385E-05	20.7187	22.3689	22.1717	22.4921	22.6814	21.3775	20.8634	21.3808	21.4118	21.23
Q9UMY4	SNX12	Sorting nexin-12	-0.360263	0.0068782	0.0356099	22.5607	23.7459	23.9048	23.8805	24.1057	23.3185	23.0016	23.4926	23.4503	23.3726
O60493	SNX3	Sorting nexin-3 (Protein SDP3)	-0.633862	0.00161829	0.012314	21.7064	23.1221	22.8803	23.0378	23.4768	22.5337	21.9375	22.6402	22.468	22.5929
Q01082	SPTBN1	Spectrin beta chain, non-erythrocytic 1 (Beta-II spectrin) (Fodrin beta chain) (Spectrin, non-erythroid beta chain 1)	-0.256026	0.000467462	0.00466322	21.6782	23.2421	22.7701	23.0704	23.3907	22.5728	22.234	22.1303	22.0893	22.376
Q9Y6N5	SQOR	Sulfide:quinone oxidoreductase, mitochondrial (SQOR) (EC 1.8.5.8) (Sulfide dehydrogenase-like) (Sulfide quinone oxidoreductase)	-0.532586	0.000511899	0.00495542	20.7798	22.1125	21.8529	21.8686	22.3114	21.5347	21.2956	21.7086	21.525	21.0093
Q13501	SQSTM1	Sequestosome-1 (EBI3-associated protein of 60 kDa) (EBIAP) (p60) (Phosphotyrosine-independent ligand for the Lck SH2 domain of 62 kDa) (Ubiquitin-binding protein p62)	1.54329	6.07554E-13	4.96979E-10	21.1896	22.8029	22.4717	22.7397	22.9386	24.1057	23.7017	23.9194	24.0229	23.6781
P19623	SRM	Spermidine synthase (SPDSY) (EC 2.5.1.16) (Putrescine aminopropyltransferase)	0.264364	0.00238267	0.0165172	21.8891	23.2252	23.0943	23.1617	23.7041	23.3123	23.1788	23.3564	23.2475	23.009
O76094	SRP72	Signal recognition particle subunit SRP72 (SRP72) (Signal recognition particle 72 kDa protein)	0.297374	0.00956922	0.0457756	20.821	22.0514	22.165	22.2859	22.6155	22.2572	21.7715	22.2566	22.1998	22.313
P08240	SRPRA	Signal recognition particle receptor subunit alpha (SR-alpha) (Docking protein alpha) (DP-alpha)	0.609671	0.00192032	0.0138083	20.5135	21.6996	22.0057	22.0923	22.3599	21.967	22.141	22.0836	22.0575	21.7566
Q9Y5M8	SRPRB	Signal recognition particle receptor subunit beta (SR-beta) (Protein APMCF1)	0.521401	0.000102554	0.001434	22.0496	22.979	23.5027	23.0184	23.6485	23.5915	23.352	23.6939	23.5064	23.3755
P40763	STAT3	Signal transducer and activator of transcription 3 (Acute-phase response factor)	-1.1149	3.47445E-05	0.000598336	19.3453	20.2301	20.9749	20.8125	21.4168	19.2547	19.4859	19.701	19.4508	19.8994
Q687X5	STEAP4	Metalloreductase STEAP4 (EC 1.16.1.-) (Six-transmembrane epithelial antigen of prostate 4) (SixTransMembrane protein of prostate 2) (Tumor necrosis factor, alpha-induced protein 9)	-0.795969	5.25339E-07	2.45559E-05	21.648	22.9772	22.9581	23.1072	23.4711	22.1586	21.7923	22.0821	22.1756	22.0456
P31948	STIP1	Stress-induced-phosphoprotein 1 (STI1) (Hsc70/Hsp90-organizing protein) (Hop) (Renal carcinoma antigen NY-REN-11) (Transformation-sensitive protein IEF SSP 3521)	0.317131	0.000126905	0.00170177	22.5848	23.9466	24.3231	24.1958	24.5096	24.0743	23.9202	24.3507	24.2877	23.9672
P27105	STOM	Stomatin (Erythrocyte band 7 integral membrane protein) (Erythrocyte membrane protein band 7.2) (Protein 7.2b)	-0.582129	1.46251E-06	5.70405E-05	24.0906	25.1707	25.1886	25.2264	25.5603	24.5106	24.1833	24.5247	24.4365	24.2399
Q9P2R7	SUCLA2	Succinate--CoA ligase [ADP-forming] subunit beta, mitochondrial (EC 6.2.1.5) (ATP-specific succinyl-CoA synthetase subunit beta) (A-SCS) (Succinyl-CoA synthetase beta-A chain) (SCS-betaA)	-0.603775	6.09145E-05	0.000922741	20.4281	22.0019	21.8441	22.0567	22.1893	20.95	20.9824	21.1434	21.1194	21.0127
P02786	TFRC	Transferrin receptor protein 1 (TR) (TfR) (TfR1) (Trfr) (T9) (p90) (CD antigen CD71) [Cleaved into: Transferrin receptor protein 1, serum form (sTfR)]	0.384864	5.60294E-05	0.000872992	23.6985	24.2996	25.4166	25.0938	25.5099	25.2738	24.695	25.2292	25.1723	25.1162
P21980	TGM2	Protein-glutamine gamma-glutamyltransferase 2 (EC 2.3.2.13) (Erythrocyte transglutaminase) (Heart G alpha(h)) (hhG alpha(h)) (Isopeptidase TGM2) (EC 3.4.-.-) (Protein G alpha(h)) (G(h)) (Protein-glutamine deamidase TGM2) (EC 3.5.1.44) (Protein-glutamine dopaminyltransferase TGM2) (EC 2.3.1.-) (Protein-glutamine histaminyltransferase TGM2) (EC 2.3.1.-) (Protein-glutamine noradrenalinyltransferase …	0.728184	1.21942E-05	0.000289126	20.47	22.4349	22.5305	22.2777	22.616	22.7632	22.4863	22.8792	22.8426	22.7075
P57088	TMEM33	Transmembrane protein 33 (Protein DB83) (SHINC-3)	0.733783	0.000840519	0.00742327	21.9156	23.2985	22.6706	22.5355	23.8689	23.4032	23.3615	23.6611	23.5568	23.192
P42166	TMPO	Lamina-associated polypeptide 2, isoform alpha (Thymopoietin isoform alpha) (TP alpha) (Thymopoietin-related peptide isoform alpha) (TPRP isoform alpha) [Cleaved into: Thymopoietin (TP) (Splenin);Thymopentin (TP5)]	-0.351284	0.000146505	0.00188726	21.9378	23.2218	23.1913	23.2627	23.4689	22.6934	22.2168	22.6987	22.7553	22.6579
Q9H8H3	TMT1A	N6-adenosine-methyltransferase TMT1A (EC 2.1.1.348) (Methyltransferase TMT1A) (Methyltransferase-like protein 7A) (Protein AAM-B) (Thiol methyltransferase 1A)	-1.18291	1.56896E-06	5.70405E-05	21.7938	23.2817	23.116	23.1614	23.7043	22.0697	21.7046	22.0626	22.1292	21.7103
Q92973	TNPO1	Transportin-1 (Importin beta-2) (Karyopherin beta-2) (M9 region interaction protein) (MIP)	0.437653	0.00145603	0.0112362	21.4206	22.9309	23.36	22.9484	23.6839	23.1658	23.0892	23.4095	23.2047	23.1763
P11388;Q02880	TOP2A;TOP2B	DNA topoisomerase 2-beta (EC 5.6.2.2) (DNA topoisomerase II, beta isozyme);DNA topoisomerase 2-alpha (EC 5.6.2.2) (DNA topoisomerase II, alpha isozyme)	-0.393454	4.98497E-06	0.000127428	20.6532	22.2438	21.9724	22.0464	22.3648	21.73	21.2706	21.694	21.5912	21.1971
Q12888	TP53BP1	TP53-binding protein 1 (53BP1) (p53-binding protein 1) (p53BP1)	-0.366618	0.00202622	0.0142884	19.7948	21.1129	21.0838	21.118	21.4776	20.6823	20.1142	20.732	20.7523	20.4333
O43399	TPD52L2	Tumor protein D54 (hD54) (Tumor protein D52-like 2)	0.460347	8.96483E-05	0.0012766	21.058	22.4678	22.2233	22.5274	22.8166	22.6877	22.5409	22.726	22.7238	22.4476
P07951;P67936	TPM2;TPM4	Tropomyosin alpha-4 chain (TM30p1) (Tropomyosin-4);Tropomyosin beta chain (Beta-tropomyosin) (Tropomyosin-2)	0.564858	0.00985014	0.0466357	22.9679	23.6662	23.9446	23.8194	24.1125	23.9814	23.873	24.2644	23.8139	23.984
P06753;P07951;P09493;P67936	TPM3;TPM2;TPM1;TPM4	Tropomyosin alpha-4 chain (TM30p1) (Tropomyosin-4);Tropomyosin beta chain (Beta-tropomyosin) (Tropomyosin-2);Tropomyosin alpha-3 chain (Gamma-tropomyosin) (Tropomyosin-3) (Tropomyosin-5) (hTM5);Tropomyosin alpha-1 chain (Alpha-tropomyosin) (Tropomyosin-1)	0.398996	0.0038168	0.0229569	23.1209	24.0211	24.2757	24.2318	24.5386	24.1662	23.8794	24.4928	23.8513	23.8782
P67936	TPM4	Tropomyosin alpha-4 chain (TM30p1) (Tropomyosin-4)	0.602445	0.000425598	0.00435174	23.5276	24.088	24.4593	24.7587	24.77	24.5082	24.5573	24.8281	24.2609	24.878
Q2NL82	TSR1	Pre-rRNA-processing protein TSR1 homolog	0.570149	1.61385E-05	0.000352034	20.313	21.3444	21.9748	21.5577	22.1211	21.9378	21.9897	21.9507	22.0221	21.8837
P49411	TUFM	Elongation factor Tu, mitochondrial (EF-Tu) (P43)	-0.376481	2.18428E-05	0.000421244	22.679	23.8363	23.6929	23.7283	24.145	23.3447	23.0249	23.3277	23.2652	22.9352
Q9BRA2	TXNDC17	Thioredoxin domain-containing protein 17 (14 kDa thioredoxin-related protein) (TRP14) (Protein 42-9-9) (Thioredoxin-like protein 5)	-0.362774	0.00479124	0.0270652	22.5725	23.7643	24.072	23.7884	24.0935	23.378	23.0482	23.5497	23.2047	23.0793
Q16881	TXNRD1	Thioredoxin reductase 1, cytoplasmic (TR) (EC 1.8.1.9) (Gene associated with retinoic and interferon-induced mortality 12 protein) (GRIM-12) (Gene associated with retinoic and IFN-induced mortality 12 protein) (KM-102-derived reductase-like factor) (Peroxidase TXNRD1) (EC 1.11.1.2) (Thioredoxin reductase TR1)	0.40627	0.000323273	0.00350248	22.3715	23.6009	23.7972	23.9327	24.3491	23.9005	23.7162	23.731	23.9764	23.8172
Q14157	UBAP2L	Ubiquitin-associated protein 2-like (Protein NICE-4) (RNA polymerase II degradation factor UBAP2L)	-0.26024	0.00812825	0.0407908	20.4422	21.8519	21.5432	21.901	22.0261	21.3195	21.1219	21.3507	21.5888	20.9781
P62256	UBE2H	Ubiquitin-conjugating enzyme E2 H (EC 2.3.2.23) ((E3-independent) E2 ubiquitin-conjugating enzyme H) (EC 2.3.2.24) (E2 ubiquitin-conjugating enzyme H) (UbcH2) (Ubiquitin carrier protein H) (Ubiquitin-conjugating enzyme E2-20K) (Ubiquitin-protein ligase H)	0.43996	0.00550776	0.0301361	22.2954	24.0459	23.6384	23.867	24.1481	24.0677	23.9307	23.9447	23.8956	24.1118
O60701	UGDH	UDP-glucose 6-dehydrogenase (UDP-Glc dehydrogenase) (UDP-GlcDH) (UDPGDH) (EC 1.1.1.22)	0.513732	4.30049E-07	2.0693E-05	21.6397	22.9087	23.0311	22.9165	23.5052	23.2549	23.1192	23.4822	23.3459	23.0419
Q16851	UGP2	UTP--glucose-1-phosphate uridylyltransferase (EC 2.7.7.9) (UDP-glucose pyrophosphorylase) (UDPGP) (UGPase)	-0.302165	0.00637751	0.0335486	21.6908	23.1843	23.0932	23.1408	23.4035	22.5166	22.4383	22.6587	22.6475	22.6105
P14927	UQCRB	Cytochrome b-c1 complex subunit 7 (Complex III subunit 7) (Complex III subunit VII) (QP-C) (Ubiquinol-cytochrome c reductase complex 14 kDa protein)	-0.409537	0.00122358	0.009861	21.7933	23.177	22.9721	22.9925	23.3686	22.5175	22.1752	22.6956	22.522	22.0224
O60763	USO1	General vesicular transport factor p115 (Protein USO1 homolog) (Transcytosis-associated protein) (TAP) (Vesicle-docking protein)	0.523037	0.000429399	0.00436333	21.1631	21.8792	21.9078	22.1761	22.3752	22.36	22.1333	22.3144	22.292	22.242
P18206	VCL	Vinculin (Metavinculin) (MV)	0.330201	3.55287E-05	0.000605468	22.1198	23.5788	23.4092	23.6208	23.869	23.6812	23.2299	23.6862	23.7375	23.547
P23381	WARS1	Tryptophan--tRNA ligase, cytoplasmic (EC 6.1.1.2) (Interferon-induced protein 53) (IFP53) (Tryptophanyl-tRNA synthetase) (TrpRS) (hWRS) [Cleaved into: T1-TrpRS;T2-TrpRS]	0.780268	5.27254E-08	3.75038E-06	20.916	22.0101	22.1431	22.15	22.6056	22.7529	22.5466	22.7173	22.7372	22.5661
P54577	YARS1	Tyrosine--tRNA ligase, cytoplasmic (EC 6.1.1.1) (Tyrosyl-tRNA synthetase) (TyrRS) [Cleaved into: Tyrosine--tRNA ligase, cytoplasmic, N-terminally processed]	0.462469	1.79533E-05	0.000371793	21.4841	22.9526	23.0245	22.9517	23.3529	23.2463	22.7057	23.3795	23.2463	23.0437
Q7Z2W4	ZC3HAV1	Zinc finger CCCH-type antiviral protein 1 (ADP-ribosyltransferase diphtheria toxin-like 13) (ARTD13) (Inactive Poly [ADP-ribose] polymerase 13) (PARP13) (Zinc finger CCCH domain-containing protein 2) (Zinc finger antiviral protein) (ZAP)	-0.47504	6.72133E-05	0.000999646	21.7155	22.7178	22.6602	22.8087	23.1049	22.031	21.764	22.3197	22.2976	22.0989
Q86WB0	ZC3HC1	Zinc finger C3HC-type protein 1 (Nuclear-interacting partner of ALK) (hNIPA) (Nuclear-interacting partner of anaplastic lymphoma kinase)	-0.418994	0.00922582	0.0448206	18.2669	19.5052	19.9285	19.9218	20.2031	19.4541	18.6606	19.0469	19.2804	19.0447
O60232	ZNRD2	Protein ZNRD2 (Autoantigen p27) (Sjoegren syndrome/scleroderma autoantigen 1) (Zinc ribbon domain-containing protein 2)	0.764203	8.24186E-05	0.00119325	19.1177	20.325	20.3199	20.3024	21.0551	20.8338	20.9676	20.6526	20.8898	21.0273
Q15942	ZYX	Zyxin (Zyxin-2)	0.485627	1.66036E-05	0.000357413	20.304	21.4347	21.5956	21.6518	21.7223	21.7562	21.4938	21.8873	21.9713	21.8296
